# Supplementary material for: Crystal structure of homodinuclear platinum complex containing a metal–metal bond bridged by hydride and phosphide ligands
Source: Acta Crystallogr E Crystallogr Commun. 2018 Jun 19;74(Pt 7):977–80. doi: 10.1107/S205698901800868X (PMC6038636; doi:10.1107/S205698901800868X)
Supplement: Supplementary file 1 [file e-74-00977-sup1.cif]

##############################################################################
#                                                                            #
# This CIF contains the data in a paper accepted for publication in          #
# Acta Crystallographica Section E. It conforms to the requirements of       #
# Notes for Authors for Acta Crystallographica Section E, and has been       #
# peer reviewed under the auspices of the IUCr Commission on Journals.       #
#                                                                            #
# Full details of the Crystallographic Information File format               #
# are given in the paper "The Crystallographic Information File (CIF):       #
# a New Standard Archive File for Crystallography" by S. R. Hall, F. H.      #
# Allen and I. D. Brown [Acta Cryst. (1991), A47, 655-685].                  #
#                                                                            #
# The current version of the core CIF dictionary is obtainable from          #
# ftp://ftp.iucr.org/pub/cif_core.dic.                                       #
#                                                                            #
# Software is freely available for graphical display of the structure(s)     #
# in this CIF. For information consult the CIF software page                 #
# http://www.iucr.org/resources/cif/software.                                #
#                                                                            #
# This file may be used for bona fide research purposes within the           #
# scientific community so long as proper attribution is given to the journal # 
# article from which it was obtained.                                        #
#                                                                            #
##############################################################################
data_global
_audit_creation_method     'WinGX routine-INITIALISE'
_journal_data_validation_number     ?
_journal_date_recd_electronic     2018-06-05
_journal_date_accepted     2018-06-12
_journal_name_full     'Acta Crystallographica, Section E'
_journal_year     2018
_journal_volume     74
_journal_issue      7
_journal_page_first     977
_journal_page_last     980
_journal_paper_category     GM
_journal_paper_doi     10.1107/S205698901800868X
_journal_coeditor_code     XU5929
_publ_contact_author_name
;
Lamia, Bendjeddou
;
_publ_contact_author_address
;
Unit\'e de Recherche Chimie de l'Environnement et Mol\'eculaire, Structurale
'CHEMS', Facult\'e des Sciences Exactes, Campus Chaabet Ersas, Universit\'e
 Fr\`eres Mentouri  Constantine, 25000 Constantine, Algeria
;
_publ_contact_author_email     'bendjeddoulamia@gmail.com'
_publ_contact_author_fax
;
00 (213) 31 61 46 44
;
_publ_contact_author_phone
;
00 (213) 31 61 46 44
;
_publ_section_title
;
Crystal structure of homodinuclear platinum complex containing a metal--metal
bond bridged by hydride and phosphide ligands
;
loop_
    _publ_author_name
    _publ_author_footnote
    _publ_author_address
    'Ouis, Sakina' .
;
Unit\'e de Recherche Chimie de l'Environnement et Mol\'eculaire, Structurale \
'CHEMS', Facult\'e des Sciences Exactes, Campus Chaabet Ersas,
Universit\'e Fr\`eres Mentouri Constantine 1, 25000 Constantine, Algeria
;
    'Rouag, Djamil Azzedine' .
;
Unit\'e de Recherche Chimie de l'Environnement et Mol\'eculaire, Structurale \
'CHEMS', Facult\'e des Sciences Exactes, Campus Chaabet Ersas,
Universit\'e Fr\`eres Mentouri Constantine 1, 25000 Constantine, Algeria
;
    'Bendjeddou, Lamia   ' .
;
Unit\'e de Recherche Chimie de l'Environnement et Mol\'eculaire, Structurale \
'CHEMS', Facult\'e des Sciences Exactes, Campus Chaabet Ersas,
Universit\'e Fr\`eres Mentouri Constantine 1, 25000 Constantine, Algeria
;
    'Bailly, Corinne' .
;
Service de Radiocristallographie, Institut de Chimie,
UMR 7177 CNRS-Universit\'e de Strasbourg, 1 Rue Blaise Pascal,
67008 Strasbourg cedex, France
;
_publ_section_synopsis
;
The hydrido and phosphido ligands bridge the two Pt^II^ atoms to form the
dinuclear complex, in which both Pt^II^ atoms are in a distorted square-planar
arrangement.
;
data_I
_database_code_depnum_ccdc_archive 'CCDC 1849017'
_chemical_name_systematic
;\
\m-Diphenylphosphido-\m-hydrido-bis[bromido(triphenylphosphane-\
\k<i>P</i>)platinum(II)] diethyl ether monosolvate
;
_chemical_name_common
              'dibromo hydrido phosphido bis triphenyl phosphine diplatinum II '
_chemical_formula_moiety     'C48 H41 Br2 P3 Pt2, C4 H10 O'
_chemical_formula_sum     'C52 H51 Br2 O P3 Pt2'
_chemical_formula_structural     'C48 H41 Br2 P3 Pt2, C4 H10 O'
_chemical_formula_iupac     '[Pt2 Br2 (C12 H10 P) H (C18 H15 P)2], C4 H10 O'
_chemical_formula_weight     1334.83
_chemical_melting_point     ?
_symmetry_cell_setting     triclinic
_symmetry_space_group_name_H-M     'P -1'
_symmetry_space_group_name_Hall     '-P 1'
loop_
    _symmetry_equiv_pos_as_xyz
    'x, y, z'
    '-x, -y, -z'
_cell_length_a     11.0257(5)
_cell_length_b     14.0341(6)
_cell_length_c     17.4469(7)
_cell_angle_alpha     113.4110(10)
_cell_angle_beta     94.0830(10)
_cell_angle_gamma     96.6810(10)
_cell_volume     2440.09(18)
_cell_formula_units_Z     2
_cell_measurement_reflns_used     9992
_cell_measurement_theta_min     2.27
_cell_measurement_theta_max     34.97
_cell_measurement_temperature     173(2)
_exptl_crystal_description     plate
_exptl_crystal_colour     yellow
_exptl_crystal_size_max     0.250
_exptl_crystal_size_mid     0.160
_exptl_crystal_size_min     0.080
_exptl_crystal_size_rad     ?
_exptl_crystal_density_diffrn     1.817
_exptl_crystal_density_meas     ?
_exptl_crystal_density_method     'not measured'
_exptl_crystal_F_000     1284
_exptl_absorpt_coefficient_mu     7.499
_exptl_absorpt_correction_type     multi-scan
_exptl_absorpt_process_details
;
(SADABS; Bruker, 2006)
;
_exptl_absorpt_correction_T_min     0.5117
_exptl_absorpt_correction_T_max     0.7469
_diffrn_ambient_temperature     173(2)
_diffrn_radiation_type     MoK\a
_diffrn_radiation_wavelength     0.71073
_diffrn_radiation_source     'fine-focus sealed tube'
_diffrn_radiation_monochromator     'graphite'
_diffrn_measurement_device     'Bruker APEXII CCD'
_diffrn_measurement_method     '\f and \w scans'
_diffrn_detector_area_resol_mean     18.4
_diffrn_reflns_number     47421
_diffrn_reflns_av_R_equivalents     0.0325
_diffrn_reflns_theta_min     1.59
_diffrn_reflns_theta_max     26.37
_diffrn_reflns_theta_full     25.242
_diffrn_measured_fraction_theta_max     1.000
_diffrn_measured_fraction_theta_full     1.000
_diffrn_reflns_limit_h_min     -13
_diffrn_reflns_limit_h_max     13
_diffrn_reflns_limit_k_min     -17
_diffrn_reflns_limit_k_max     17
_diffrn_reflns_limit_l_min     -21
_diffrn_reflns_limit_l_max     21
_diffrn_standards_number     0
_diffrn_standards_interval_count     0
_diffrn_standards_interval_time     .
_diffrn_standards_decay_%     .
_refine_special_details
;
 Refinement of F^2^ against ALL reflections.  The weighted R-factor wR and
 goodness of fit S are based on F^2^, conventional R-factors R are based
 on F, with F set to zero for negative F^2^. The threshold expression of
 F^2^>2sigma(F^2^) is used only for calculating R-factors(gt) etc. and is
 not relevant to the choice of reflections for refinement.  R-factors based
 on F^2^ are statistically about twice as large as those based on F, and R-
 factors based on ALL data will be even larger.
;
_reflns_number_total     9969
_reflns_number_gt     8359
_reflns_threshold_expression     >2sigma(I)
_refine_ls_structure_factor_coef     Fsqd
_refine_ls_matrix_type     full
_refine_ls_R_factor_all     0.0335
_refine_ls_R_factor_gt     0.0229
_refine_ls_wR_factor_gt     0.0532
_refine_ls_wR_factor_ref     0.0571
_refine_ls_goodness_of_fit_ref     1.024
_refine_ls_restrained_S_all     1.024
_refine_ls_number_reflns     9969
_refine_ls_number_parameters     556
_refine_ls_number_restraints     23
_refine_ls_hydrogen_treatment     mixed
_refine_ls_weighting_scheme     calc
_refine_ls_weighting_details
              'w=1/[\s^2^(Fo^2^)+(0.0283P)^2^+3.5779P] where P=(Fo^2^+2Fc^2^)/3'
_atom_sites_solution_hydrogens     mixed
_atom_sites_solution_primary     direct
_atom_sites_solution_secondary     ?
_refine_ls_shift/su_max     0.003
_refine_ls_shift/su_mean     0
_refine_diff_density_max     1.995
_refine_diff_density_min     -1.007
_refine_ls_extinction_method     none
_refine_ls_extinction_coef     ?
_refine_ls_extinction_expression     ?
_refine_ls_abs_structure_details     ?
loop_
    _atom_type_symbol
    _atom_type_description
    _atom_type_scat_dispersion_real
    _atom_type_scat_dispersion_imag
    _atom_type_scat_source
    C C 0.0033 0.0016 ' International Tables Vol C Tables 4.2.6.8 and 6.1.1.4'
    H H 0.0000 0.0000 ' International Tables Vol C Tables 4.2.6.8 and 6.1.1.4'
    Br Br -0.2901 2.4595
                        ' International Tables Vol C Tables 4.2.6.8 and 6.1.1.4'
    O O 0.0106 0.0060 ' International Tables Vol C Tables 4.2.6.8 and 6.1.1.4'
    P P 0.1023 0.0942 ' International Tables Vol C Tables 4.2.6.8 and 6.1.1.4'
    Pt Pt -1.7033 8.3905
                        ' International Tables Vol C Tables 4.2.6.8 and 6.1.1.4'
_computing_data_collection
;
APEX2 (Bruker, 2006)
;
_computing_cell_refinement
;
SAINT (Bruker, 2006)
;
_computing_data_reduction
;
SAINT (Bruker, 2006)
;
_computing_structure_solution
;
SHELXS97 (Sheldrick, 2008)
;
_computing_structure_refinement
;
SHELXL97 (Sheldrick, 2008)
;
_computing_molecular_graphics
;
ORTEP-3 for Windows (Farrugia, 2012)
;
_computing_publication_material
;
<i>OLEX2</i> (Dolomanov <i>et al.</i>,  2009) and Mercury (Macrae <i>et
al.</i>, 2006)
;
loop_
    _atom_site_type_symbol
    _atom_site_label
    _atom_site_fract_x
    _atom_site_fract_y
    _atom_site_fract_z
    _atom_site_U_iso_or_equiv
    _atom_site_thermal_displace_type
    _atom_site_calc_flag
    _atom_site_refinement_flags
    _atom_site_occupancy
    _atom_site_disorder_assembly
    _atom_site_disorder_group
    Pt Pt1 0.00394(2) 0.88526(2) 0.75388(2) 0.01910(10)
                                                      Uani d D 1.000 . .
    Pt Pt2 -0.06369(2) 1.06252(2) 0.73179(2) 0.01770(10)
                                                       Uani d D 1.000 . .
    Br Br1A 0.21974(5) 0.92152(5) 0.82617(4) 0.0298(2) Uani d P 0.920 A 1
    Br Br1B 0.2082(8) 0.8680(9) 0.7906(5) 0.054(3) Uani d P 0.080 A 2
    Br Br2 0.11894(4) 1.17492(3) 0.71718(3) 0.03540(10)
                                                      Uani d . 1.000 . .
    P P1 -0.03201(10) 0.72696(8) 0.76059(7) 0.0225(3) Uani d . 1.000 . .
    P P2 -0.18132(9) 0.91642(7) 0.72085(6) 0.0184(3) Uani d . 1.000 . .
    P P3 -0.19935(9) 1.16206(7) 0.70978(6) 0.0173(3) Uani d . 1.000 . .
    C C1 -0.0144(4) 0.7457(3) 0.8704(3) 0.0256(12) Uani d . 1.000 . .
    O O1 0.4696(5) 0.5756(5) 0.9171(4) 0.106(3) Uani d U 1.000 . .
    C C2 -0.0902(5) 0.8066(4) 0.9231(3) 0.0404(17) Uani d . 1.000 . .
    C C3 -0.0777(5) 0.8264(4) 1.0081(3) 0.0439(19) Uani d . 1.000 . .
    C C4 0.0081(5) 0.7842(4) 1.0401(3) 0.0373(14) Uani d . 1.000 . .
    C C5 0.0852(5) 0.7255(4) 0.9884(3) 0.0388(17) Uani d . 1.000 . .
    C C6 0.0748(4) 0.7059(3) 0.9034(3) 0.0304(12) Uani d . 1.000 . .
    C C7 0.0683(4) 0.6318(3) 0.7082(3) 0.0300(14) Uani d . 1.000 . .
    C C8 0.1758(5) 0.6624(4) 0.6809(3) 0.0457(17) Uani d . 1.000 . .
    C C9 0.2501(6) 0.5881(5) 0.6409(4) 0.066(2) Uani d . 1.000 . .
    C C10 0.2166(6) 0.4845(5) 0.6282(5) 0.074(3) Uani d . 1.000 . .
    C C11 0.1111(6) 0.4548(4) 0.6580(4) 0.064(2) Uani d . 1.000 . .
    C C12 0.0373(5) 0.5283(4) 0.6979(4) 0.0444(19) Uani d . 1.000 . .
    C C13 -0.1830(4) 0.6475(3) 0.7150(3) 0.0264(12) Uani d . 1.000 . .
    C C14 -0.2595(5) 0.6088(4) 0.7591(3) 0.0405(17) Uani d . 1.000 . .
    C C15 -0.3708(5) 0.5458(4) 0.7194(4) 0.0527(19) Uani d . 1.000 . .
    C C16 -0.4070(5) 0.5213(4) 0.6361(4) 0.0528(19) Uani d . 1.000 . .
    C C17 -0.3310(5) 0.5596(4) 0.5912(3) 0.0480(17) Uani d . 1.000 . .
    C C18 -0.2199(5) 0.6222(4) 0.6302(3) 0.0357(14) Uani d . 1.000 . .
    C C19 -0.2826(4) 0.9126(3) 0.7973(3) 0.0230(12) Uani d . 1.000 . .
    C C20 -0.2545(4) 0.9915(3) 0.8785(3) 0.0308(14) Uani d . 1.000 . .
    C C21 -0.3228(5) 0.9889(4) 0.9415(3) 0.0456(19) Uani d . 1.000 . .
    C C22 -0.4174(6) 0.9072(5) 0.9240(4) 0.057(2) Uani d . 1.000 . .
    C C23 -0.4453(5) 0.8285(4) 0.8448(4) 0.0523(19) Uani d . 1.000 . .
    C C24 -0.3775(4) 0.8291(4) 0.7810(3) 0.0342(14) Uani d . 1.000 . .
    C C25 -0.2685(4) 0.8502(3) 0.6165(3) 0.0235(11) Uani d . 1.000 . .
    C C26 -0.2012(4) 0.8197(3) 0.5484(3) 0.0313(14) Uani d . 1.000 . .
    C C27 -0.2604(6) 0.7795(3) 0.4669(3) 0.0435(16) Uani d . 1.000 . .
    C C28 -0.3867(6) 0.7657(4) 0.4527(3) 0.0490(19) Uani d . 1.000 . .
    C C29 -0.4536(5) 0.7955(4) 0.5183(3) 0.0486(17) Uani d . 1.000 . .
    C C30 -0.3959(4) 0.8393(3) 0.6011(3) 0.0332(14) Uani d . 1.000 . .
    C C31 -0.3612(3) 1.1109(3) 0.6999(2) 0.0190(11) Uani d . 1.000 . .
    C C32 -0.4044(4) 1.1002(3) 0.7699(3) 0.0247(12) Uani d . 1.000 . .
    C C33 -0.5269(4) 1.0618(3) 0.7667(3) 0.0298(14) Uani d . 1.000 . .
    C C34 -0.6077(4) 1.0352(4) 0.6945(3) 0.0350(16) Uani d . 1.000 . .
    C C35 -0.5661(4) 1.0467(4) 0.6258(3) 0.0358(16) Uani d . 1.000 . .
    C C36 -0.4429(4) 1.0840(3) 0.6279(3) 0.0271(12) Uani d . 1.000 . .
    C C37 -0.1800(3) 1.1791(3) 0.6131(2) 0.0207(11) Uani d . 1.000 . .
    C C38 -0.1460(4) 1.0968(3) 0.5462(3) 0.0274(12) Uani d . 1.000 . .
    C C39 -0.1318(4) 1.1054(4) 0.4710(3) 0.0323(14) Uani d . 1.000 . .
    C C40 -0.1494(5) 1.1954(4) 0.4621(3) 0.0428(17) Uani d . 1.000 . .
    C C41 -0.1827(5) 1.2783(4) 0.5284(3) 0.0441(17) Uani d . 1.000 . .
    C C42 -0.1988(4) 1.2703(3) 0.6036(3) 0.0319(14) Uani d . 1.000 . .
    C C43 -0.1864(4) 1.2956(3) 0.7920(2) 0.0216(11) Uani d . 1.000 . .
    C C44 -0.2896(4) 1.3424(3) 0.8157(3) 0.0337(14) Uani d . 1.000 . .
    C C45 -0.2768(5) 1.4447(4) 0.8766(3) 0.0400(16) Uani d . 1.000 . .
    C C46 -0.1624(5) 1.5005(3) 0.9142(3) 0.0387(16) Uani d . 1.000 . .
    C C47 -0.0599(5) 1.4555(3) 0.8906(3) 0.0361(16) Uani d . 1.000 . .
    C C48 -0.0707(4) 1.3532(3) 0.8298(3) 0.0284(12) Uani d . 1.000 . .
    C C49 0.6136(11) 0.7134(8) 1.0225(7) 0.144(5) Uani d U 1.000 . .
    C C50 0.4824(10) 0.6726(8) 0.9905(7) 0.127(4) Uani d U 1.000 . .
    C C51 0.3504(9) 0.5283(10) 0.8798(9) 0.150(6) Uani d U 1.000 . .
    C C52 0.3495(10) 0.4253(9) 0.8167(9) 0.166(6) Uani d U 1.000 . .
    H H 0.058(2) 1.008(2) 0.757(3) 0.064(17) Uiso d D 1.000 . .
    H H2 -0.15090 0.83502 0.90092 0.0480 Uiso c R 1.000 . .
    H H3 -0.12886 0.86917 1.04408 0.0530 Uiso c R 1.000 . .
    H H4 0.01445 0.79538 1.09771 0.0450 Uiso c R 1.000 . .
    H H5 0.14633 0.69810 1.01109 0.0460 Uiso c R 1.000 . .
    H H6 0.12858 0.66551 0.86829 0.0370 Uiso c R 1.000 . .
    H H8 0.19854 0.73368 0.68951 0.0550 Uiso c R 1.000 . .
    H H9 0.32364 0.60878 0.62238 0.0790 Uiso c R 1.000 . .
    H H10 0.26555 0.43337 0.59907 0.0880 Uiso c R 1.000 . .
    H H11 0.08977 0.38394 0.65086 0.0770 Uiso c R 1.000 . .
    H H12 -0.03455 0.50790 0.71826 0.0530 Uiso c R 1.000 . .
    H H14 -0.23521 0.62555 0.81695 0.0480 Uiso c R 1.000 . .
    H H15 -0.42267 0.51926 0.75006 0.0630 Uiso c R 1.000 . .
    H H16 -0.48385 0.47832 0.60909 0.0630 Uiso c R 1.000 . .
    H H17 -0.35586 0.54239 0.53344 0.0570 Uiso c R 1.000 . .
    H H18 -0.16815 0.64833 0.59923 0.0420 Uiso c R 1.000 . .
    H H20 -0.18837 1.04732 0.89073 0.0370 Uiso c R 1.000 . .
    H H21 -0.30442 1.04335 0.99663 0.0540 Uiso c R 1.000 . .
    H H22 -0.46376 0.90550 0.96741 0.0680 Uiso c R 1.000 . .
    H H23 -0.51153 0.77308 0.83347 0.0620 Uiso c R 1.000 . .
    H H24 -0.39550 0.77317 0.72651 0.0410 Uiso c R 1.000 . .
    H H26 -0.11406 0.82651 0.55799 0.0370 Uiso c R 1.000 . .
    H H27 -0.21389 0.76136 0.42076 0.0520 Uiso c R 1.000 . .
    H H28 -0.42742 0.73516 0.39663 0.0590 Uiso c R 1.000 . .
    H H29 -0.54077 0.78634 0.50771 0.0580 Uiso c R 1.000 . .
    H H30 -0.44333 0.86164 0.64663 0.0400 Uiso c R 1.000 . .
    H H32 -0.34940 1.11930 0.81995 0.0300 Uiso c R 1.000 . .
    H H33 -0.55547 1.05384 0.81427 0.0360 Uiso c R 1.000 . .
    H H34 -0.69183 1.00892 0.69241 0.0420 Uiso c R 1.000 . .
    H H35 -0.62203 1.02895 0.57642 0.0430 Uiso c R 1.000 . .
    H H36 -0.41483 1.09099 0.57992 0.0330 Uiso c R 1.000 . .
    H H38 -0.13253 1.03428 0.55205 0.0330 Uiso c R 1.000 . .
    H H39 -0.10969 1.04836 0.42526 0.0390 Uiso c R 1.000 . .
    H H40 -0.13870 1.20118 0.41047 0.0510 Uiso c R 1.000 . .
    H H41 -0.19453 1.34094 0.52218 0.0530 Uiso c R 1.000 . .
    H H42 -0.22263 1.32697 0.64873 0.0390 Uiso c R 1.000 . .
    H H44 -0.36933 1.30437 0.79025 0.0410 Uiso c R 1.000 . .
    H H45 -0.34801 1.47626 0.89230 0.0480 Uiso c R 1.000 . .
    H H46 -0.15438 1.57012 0.95631 0.0460 Uiso c R 1.000 . .
    H H47 0.01945 1.49446 0.91618 0.0430 Uiso c R 1.000 . .
    H H48 0.00111 1.32272 0.81398 0.0340 Uiso c R 1.000 . .
    H H49A 0.66194 0.69628 0.97512 0.2160 Uiso c GR 1.000 . .
    H H49B 0.64175 0.68122 1.05981 0.2160 Uiso c GR 1.000 . .
    H H49C 0.62444 0.78990 1.05398 0.2160 Uiso c GR 1.000 . .
    H H50A 0.43940 0.66091 1.03469 0.1520 Uiso c R 1.000 . .
    H H50B 0.44406 0.72478 0.97621 0.1520 Uiso c R 1.000 . .
    H H51A 0.31386 0.57156 0.85407 0.1800 Uiso c R 1.000 . .
    H H51B 0.29961 0.52402 0.92323 0.1800 Uiso c R 1.000 . .
    H H52A 0.40964 0.42814 0.77859 0.2490 Uiso c GR 1.000 . .
    H H52B 0.26718 0.39793 0.78456 0.2490 Uiso c GR 1.000 . .
    H H52C 0.37106 0.37889 0.84346 0.2490 Uiso c GR 1.000 . .
loop_
    _atom_site_aniso_label
    _atom_site_aniso_U_11
    _atom_site_aniso_U_22
    _atom_site_aniso_U_33
    _atom_site_aniso_U_12
    _atom_site_aniso_U_13
    _atom_site_aniso_U_23
    Pt1 0.01810(10)
                  0.02180(10)
                            0.02130(10)
                                      0.00540(10)
                                                0.00530(10)
                                                          0.01170(10)
    Pt2 0.01610(10)
                  0.01790(10)
                            0.02050(10)
                                      0.00300(10)
                                                0.00340(10)
                                                          0.00900(10)
    Br1A 0.0185(2) 0.0384(3) 0.0356(4) 0.0010(2) -0.0020(2) 0.0201(3)
    Br1B 0.040(4) 0.077(6) 0.038(5) -0.012(5) 0.004(4) 0.022(4)
    Br2 0.0235(2) 0.0294(2) 0.0564(3) 0.0019(2) 0.0144(2) 0.0199(2)
    P1 0.0285(6) 0.0227(5) 0.0219(5) 0.0102(4) 0.0067(4) 0.0127(4)
    P2 0.0184(5) 0.0174(5) 0.0214(5) 0.0041(4) 0.0044(4) 0.0095(4)
    P3 0.0179(5) 0.0155(4) 0.0192(5) 0.0015(4) 0.0027(4) 0.0080(4)
    C1 0.035(2) 0.022(2) 0.025(2) 0.0053(17) 0.0061(18) 0.0143(18)
    O1 0.085(4) 0.099(4) 0.147(6) 0.030(3) 0.041(4) 0.054(4)
    C2 0.058(3) 0.044(3) 0.030(3) 0.026(2) 0.014(2) 0.020(2)
    C3 0.066(4) 0.041(3) 0.026(3) 0.019(3) 0.014(2) 0.011(2)
    C4 0.057(3) 0.031(2) 0.021(2) -0.002(2) -0.001(2) 0.011(2)
    C5 0.047(3) 0.038(3) 0.034(3) 0.005(2) -0.007(2) 0.020(2)
    C6 0.035(2) 0.030(2) 0.031(2) 0.0066(19) 0.004(2) 0.017(2)
    C7 0.040(3) 0.026(2) 0.028(2) 0.0175(19) 0.011(2) 0.0109(19)
    C8 0.062(3) 0.036(3) 0.054(3) 0.022(2) 0.032(3) 0.026(3)
    C9 0.072(4) 0.048(3) 0.096(5) 0.029(3) 0.056(4) 0.036(4)
    C10 0.082(5) 0.043(3) 0.104(6) 0.036(3) 0.051(4) 0.025(4)
    C11 0.065(4) 0.027(3) 0.102(5) 0.020(3) 0.031(4) 0.022(3)
    C12 0.037(3) 0.032(3) 0.066(4) 0.012(2) 0.013(3) 0.019(3)
    C13 0.032(2) 0.018(2) 0.029(2) 0.0038(17) 0.0044(18) 0.0095(18)
    C14 0.040(3) 0.042(3) 0.045(3) -0.002(2) 0.005(2) 0.026(2)
    C15 0.044(3) 0.056(3) 0.069(4) -0.002(3) 0.011(3) 0.039(3)
    C16 0.041(3) 0.043(3) 0.070(4) -0.005(2) -0.006(3) 0.024(3)
    C17 0.057(3) 0.039(3) 0.041(3) 0.003(2) -0.009(3) 0.013(2)
    C18 0.045(3) 0.031(2) 0.029(2) 0.005(2) 0.002(2) 0.011(2)
    C19 0.021(2) 0.028(2) 0.027(2) 0.0103(16) 0.0091(17) 0.0159(18)
    C20 0.035(3) 0.032(2) 0.029(2) 0.0123(19) 0.006(2) 0.014(2)
    C21 0.062(4) 0.050(3) 0.035(3) 0.030(3) 0.021(3) 0.020(3)
    C22 0.075(4) 0.059(4) 0.064(4) 0.034(3) 0.049(3) 0.041(3)
    C23 0.050(3) 0.045(3) 0.077(4) 0.011(3) 0.036(3) 0.035(3)
    C24 0.031(2) 0.032(2) 0.046(3) 0.0077(19) 0.016(2) 0.020(2)
    C25 0.033(2) 0.0158(18) 0.024(2) 0.0038(16) 0.0009(17) 0.0110(17)
    C26 0.042(3) 0.023(2) 0.030(2) 0.0040(19) 0.009(2) 0.0117(19)
    C27 0.082(4) 0.024(2) 0.025(2) 0.012(2) 0.010(3) 0.009(2)
    C28 0.077(4) 0.032(3) 0.029(3) 0.015(3) -0.015(3) 0.005(2)
    C29 0.049(3) 0.039(3) 0.047(3) 0.009(2) -0.019(3) 0.010(3)
    C30 0.033(2) 0.025(2) 0.037(3) 0.0057(18) -0.004(2) 0.009(2)
    C31 0.0136(18) 0.0187(18) 0.028(2) 0.0033(15) 0.0039(16) 0.0126(17)
    C32 0.027(2) 0.024(2) 0.026(2) 0.0085(17) 0.0064(18) 0.0116(18)
    C33 0.026(2) 0.033(2) 0.039(3) 0.0084(18) 0.015(2) 0.021(2)
    C34 0.020(2) 0.038(3) 0.055(3) 0.0075(19) 0.008(2) 0.026(2)
    C35 0.024(2) 0.043(3) 0.041(3) 0.002(2) -0.004(2) 0.020(2)
    C36 0.024(2) 0.030(2) 0.030(2) 0.0053(17) 0.0010(18) 0.0151(19)
    C37 0.0175(19) 0.025(2) 0.023(2) 0.0005(15) 0.0025(16) 0.0143(17)
    C38 0.027(2) 0.029(2) 0.025(2) 0.0015(17) 0.0047(18) 0.0103(19)
    C39 0.029(2) 0.043(3) 0.023(2) 0.002(2) 0.0065(18) 0.012(2)
    C40 0.043(3) 0.066(3) 0.032(3) 0.007(3) 0.008(2) 0.033(3)
    C41 0.058(3) 0.047(3) 0.045(3) 0.013(3) 0.007(3) 0.036(3)
    C42 0.038(3) 0.030(2) 0.033(2) 0.009(2) 0.008(2) 0.017(2)
    C43 0.032(2) 0.0154(18) 0.019(2) 0.0055(16) 0.0052(17) 0.0080(16)
    C44 0.032(2) 0.024(2) 0.040(3) 0.0072(19) 0.005(2) 0.007(2)
    C45 0.043(3) 0.028(2) 0.046(3) 0.015(2) 0.014(2) 0.008(2)
    C46 0.056(3) 0.021(2) 0.032(3) 0.010(2) 0.002(2) 0.003(2)
    C47 0.043(3) 0.024(2) 0.035(3) -0.001(2) -0.005(2) 0.009(2)
    C48 0.031(2) 0.026(2) 0.026(2) 0.0035(18) 0.0010(18) 0.0091(19)
    C49 0.157(9) 0.097(7) 0.145(10) 0.033(7) 0.043(8) 0.007(7)
    C50 0.140(7) 0.100(6) 0.170(9) 0.056(6) 0.102(7) 0.062(6)
    C51 0.054(5) 0.175(10) 0.239(14) 0.011(6) 0.044(6) 0.102(9)
    C52 0.085(7) 0.139(9) 0.257(15) -0.049(7) -0.013(8) 0.088(9)
_geom_special_details
;
 Bond distances, angles etc. have been calculated using the
 rounded fractional coordinates. All su's are estimated
 from the variances of the (full) variance-covariance matrix.
 The cell esds are taken into account in the estimation of
 distances, angles and torsion angles
;
loop_
    _geom_bond_atom_site_label_1
    _geom_bond_atom_site_label_2
    _geom_bond_site_symmetry_1
    _geom_bond_site_symmetry_2
    _geom_bond_distance
    _geom_bond_publ_flag
    Pt1 Pt2 . . 2.8365(4) yes
    Pt1 Br1A . . 2.5084(6) yes
    Pt1 Br1B . . 2.364(9) yes
    Pt1 P1 . . 2.2616(13) yes
    Pt1 P2 . . 2.2217(10) yes
    Pt2 Br2 . . 2.5023(5) yes
    Pt2 P2 . . 2.2266(11) yes
    Pt2 P3 . . 2.2731(11) yes
    Pt1 H . . 1.73(3) no
    Pt2 H . . 1.73(3) no
    P1 C13 . . 1.823(5) no
    P1 C1 . . 1.820(5) no
    P1 C7 . . 1.833(5) no
    P2 C25 . . 1.817(5) no
    P2 C19 . . 1.812(5) no
    P3 C37 . . 1.819(4) no
    P3 C31 . . 1.814(4) no
    P3 C43 . . 1.834(4) no
    C1 C6 . . 1.383(6) no
    C1 C2 . . 1.388(7) no
    O1 C50 . . 1.434(13) no
    O1 C51 . . 1.387(13) no
    C2 C3 . . 1.389(7) no
    C3 C4 . . 1.369(8) no
    C4 C5 . . 1.377(8) no
    C5 C6 . . 1.390(7) no
    C7 C12 . . 1.388(8) no
    C7 C8 . . 1.393(7) no
    C8 C9 . . 1.396(9) no
    C9 C10 . . 1.381(11) no
    C10 C11 . . 1.394(10) no
    C11 C12 . . 1.384(9) no
    C13 C18 . . 1.394(7) no
    C13 C14 . . 1.384(7) no
    C14 C15 . . 1.381(8) no
    C15 C16 . . 1.370(9) no
    C16 C17 . . 1.389(8) no
    C17 C18 . . 1.375(8) no
    C19 C24 . . 1.399(7) no
    C19 C20 . . 1.393(7) no
    C20 C21 . . 1.386(7) no
    C21 C22 . . 1.376(9) no
    C22 C23 . . 1.368(9) no
    C23 C24 . . 1.387(8) no
    C25 C26 . . 1.393(7) no
    C25 C30 . . 1.390(6) no
    C26 C27 . . 1.382(7) no
    C27 C28 . . 1.374(9) no
    C28 C29 . . 1.357(8) no
    C29 C30 . . 1.394(7) no
    C31 C32 . . 1.398(6) no
    C31 C36 . . 1.384(6) no
    C32 C33 . . 1.383(6) no
    C33 C34 . . 1.382(7) no
    C34 C35 . . 1.374(7) no
    C35 C36 . . 1.390(6) no
    C37 C38 . . 1.389(6) no
    C37 C42 . . 1.391(6) no
    C38 C39 . . 1.382(7) no
    C39 C40 . . 1.366(8) no
    C40 C41 . . 1.385(7) no
    C41 C42 . . 1.382(7) no
    C43 C48 . . 1.390(6) no
    C43 C44 . . 1.386(6) no
    C44 C45 . . 1.389(7) no
    C45 C46 . . 1.371(8) no
    C46 C47 . . 1.368(8) no
    C47 C48 . . 1.390(7) no
    C2 H2 . . 0.9500 no
    C3 H3 . . 0.9500 no
    C4 H4 . . 0.9500 no
    C5 H5 . . 0.9500 no
    C6 H6 . . 0.9500 no
    C8 H8 . . 0.9500 no
    C9 H9 . . 0.9500 no
    C10 H10 . . 0.9500 no
    C11 H11 . . 0.9500 no
    C12 H12 . . 0.9500 no
    C14 H14 . . 0.9500 no
    C15 H15 . . 0.9500 no
    C16 H16 . . 0.9500 no
    C17 H17 . . 0.9500 no
    C18 H18 . . 0.9500 no
    C20 H20 . . 0.9500 no
    C21 H21 . . 0.9500 no
    C22 H22 . . 0.9500 no
    C23 H23 . . 0.9500 no
    C24 H24 . . 0.9500 no
    C26 H26 . . 0.9500 no
    C27 H27 . . 0.9500 no
    C28 H28 . . 0.9500 no
    C29 H29 . . 0.9500 no
    C30 H30 . . 0.9500 no
    C32 H32 . . 0.9500 no
    C33 H33 . . 0.9500 no
    C34 H34 . . 0.9500 no
    C35 H35 . . 0.9500 no
    C36 H36 . . 0.9500 no
    C38 H38 . . 0.9500 no
    C39 H39 . . 0.9500 no
    C40 H40 . . 0.9500 no
    C41 H41 . . 0.9500 no
    C42 H42 . . 0.9500 no
    C44 H44 . . 0.9500 no
    C45 H45 . . 0.9500 no
    C46 H46 . . 0.9500 no
    C47 H47 . . 0.9500 no
    C48 H48 . . 0.9500 no
    C49 C50 . . 1.473(16) no
    C51 C52 . . 1.43(2) no
    C49 H49A . . 0.9800 no
    C49 H49B . . 0.9800 no
    C49 H49C . . 0.9800 no
    C50 H50A . . 0.9900 no
    C50 H50B . . 0.9900 no
    C51 H51A . . 0.9900 no
    C51 H51B . . 0.9900 no
    C52 H52A . . 0.9800 no
    C52 H52B . . 0.9800 no
    C52 H52C . . 0.9800 no
loop_
    _geom_angle_atom_site_label_1
    _geom_angle_atom_site_label_2
    _geom_angle_atom_site_label_3
    _geom_angle_site_symmetry_1
    _geom_angle_site_symmetry_2
    _geom_angle_site_symmetry_3
    _geom_angle
    _geom_angle_publ_flag
    Pt2 Pt1 Br1A . . . 112.09(2) yes
    Pt2 Pt1 Br1B . . . 124.3(3) yes
    Pt2 Pt1 P1 . . . 155.02(3) yes
    Pt2 Pt1 P2 . . . 50.46(3) yes
    Br1A Pt1 P1 . . . 91.84(3) yes
    Br1A Pt1 P2 . . . 158.53(3) yes
    Br1B Pt1 P1 . . . 80.7(3) yes
    Br1B Pt1 P2 . . . 174.7(3) yes
    P1 Pt1 P2 . . . 104.59(4) yes
    Pt1 Pt2 Br2 . . . 111.580(10)
                                yes
    Pt1 Pt2 P2 . . . 50.31(3) yes
    Pt1 Pt2 P3 . . . 154.61(3) yes
    Br2 Pt2 P2 . . . 157.93(3) yes
    Br2 Pt2 P3 . . . 93.56(3) yes
    P2 Pt2 P3 . . . 104.41(4) yes
    P1 Pt1 H . . . 169.7(10) yes
    P2 Pt1 H . . . 85.5(8) yes
    Br1A Pt1 H . . . 77.9(10) no
    Br1B Pt1 H . . . 89.2(9) no
    Pt2 Pt1 H . . . 35.1(9) yes
    Pt1 Pt2 H . . . 35.1(11) no
    Br2 Pt2 H . . . 77.7(11) yes
    P2 Pt2 H . . . 85.4(11) yes
    P3 Pt2 H . . . 169.6(12) yes
    Pt1 P1 C1 . . . 109.25(16) no
    C1 P1 C7 . . . 106.0(2) no
    Pt1 P1 C7 . . . 116.75(16) no
    Pt1 P1 C13 . . . 117.50(16) no
    C7 P1 C13 . . . 100.6(2) no
    C1 P1 C13 . . . 105.6(2) no
    Pt1 P2 Pt2 . . . 79.24(3) yes
    Pt1 P2 C19 . . . 110.91(15) no
    Pt2 P2 C19 . . . 123.38(16) no
    Pt2 P2 C25 . . . 110.18(16) no
    Pt1 P2 C25 . . . 123.60(15) no
    C19 P2 C25 . . . 108.3(2) no
    Pt2 P3 C43 . . . 115.63(14) no
    C31 P3 C37 . . . 105.31(16) no
    Pt2 P3 C37 . . . 110.81(13) no
    C37 P3 C43 . . . 105.24(19) no
    C31 P3 C43 . . . 102.59(19) no
    Pt2 P3 C31 . . . 116.14(15) no
    P1 C1 C2 . . . 118.0(4) no
    C50 O1 C51 . . . 116.5(8) no
    C2 C1 C6 . . . 119.5(4) no
    P1 C1 C6 . . . 122.5(4) no
    C1 C2 C3 . . . 120.3(5) no
    C2 C3 C4 . . . 120.1(5) no
    C3 C4 C5 . . . 119.7(5) no
    C4 C5 C6 . . . 120.8(5) no
    C1 C6 C5 . . . 119.5(4) no
    C8 C7 C12 . . . 120.0(5) no
    P1 C7 C12 . . . 118.9(4) no
    P1 C7 C8 . . . 121.1(4) no
    C7 C8 C9 . . . 119.8(6) no
    C8 C9 C10 . . . 119.9(6) no
    C9 C10 C11 . . . 120.1(6) no
    C10 C11 C12 . . . 120.1(6) no
    C7 C12 C11 . . . 120.0(5) no
    P1 C13 C14 . . . 123.6(4) no
    P1 C13 C18 . . . 117.2(4) no
    C14 C13 C18 . . . 119.2(5) no
    C13 C14 C15 . . . 120.3(5) no
    C14 C15 C16 . . . 120.4(5) no
    C15 C16 C17 . . . 119.8(5) no
    C16 C17 C18 . . . 120.2(5) no
    C13 C18 C17 . . . 120.2(5) no
    P2 C19 C20 . . . 117.3(3) no
    C20 C19 C24 . . . 119.2(4) no
    P2 C19 C24 . . . 123.1(4) no
    C19 C20 C21 . . . 120.2(4) no
    C20 C21 C22 . . . 119.8(5) no
    C21 C22 C23 . . . 120.7(6) no
    C22 C23 C24 . . . 120.4(6) no
    C19 C24 C23 . . . 119.6(5) no
    P2 C25 C26 . . . 116.9(3) no
    P2 C25 C30 . . . 123.7(4) no
    C26 C25 C30 . . . 118.9(4) no
    C25 C26 C27 . . . 120.4(5) no
    C26 C27 C28 . . . 119.9(5) no
    C27 C28 C29 . . . 120.4(5) no
    C28 C29 C30 . . . 120.8(5) no
    C25 C30 C29 . . . 119.5(4) no
    C32 C31 C36 . . . 119.1(4) no
    P3 C31 C36 . . . 123.5(3) no
    P3 C31 C32 . . . 117.3(3) no
    C31 C32 C33 . . . 120.3(4) no
    C32 C33 C34 . . . 120.1(4) no
    C33 C34 C35 . . . 119.9(4) no
    C34 C35 C36 . . . 120.6(4) no
    C31 C36 C35 . . . 120.0(4) no
    P3 C37 C38 . . . 118.1(3) no
    C38 C37 C42 . . . 119.2(4) no
    P3 C37 C42 . . . 122.7(3) no
    C37 C38 C39 . . . 120.3(4) no
    C38 C39 C40 . . . 120.4(5) no
    C39 C40 C41 . . . 120.0(5) no
    C40 C41 C42 . . . 120.3(5) no
    C37 C42 C41 . . . 119.9(4) no
    C44 C43 C48 . . . 118.8(4) no
    P3 C43 C44 . . . 121.5(3) no
    P3 C43 C48 . . . 119.7(3) no
    C43 C44 C45 . . . 120.2(4) no
    C44 C45 C46 . . . 120.6(5) no
    C45 C46 C47 . . . 119.7(5) no
    C46 C47 C48 . . . 120.7(5) no
    C43 C48 C47 . . . 120.1(4) no
    C1 C2 H2 . . . 120.00 no
    C3 C2 H2 . . . 120.00 no
    C4 C3 H3 . . . 120.00 no
    C2 C3 H3 . . . 120.00 no
    C5 C4 H4 . . . 120.00 no
    C3 C4 H4 . . . 120.00 no
    C4 C5 H5 . . . 120.00 no
    C6 C5 H5 . . . 120.00 no
    C1 C6 H6 . . . 120.00 no
    C5 C6 H6 . . . 120.00 no
    C9 C8 H8 . . . 120.00 no
    C7 C8 H8 . . . 120.00 no
    C8 C9 H9 . . . 120.00 no
    C10 C9 H9 . . . 120.00 no
    C11 C10 H10 . . . 120.00 no
    C9 C10 H10 . . . 120.00 no
    C10 C11 H11 . . . 120.00 no
    C12 C11 H11 . . . 120.00 no
    C11 C12 H12 . . . 120.00 no
    C7 C12 H12 . . . 120.00 no
    C15 C14 H14 . . . 120.00 no
    C13 C14 H14 . . . 120.00 no
    C14 C15 H15 . . . 120.00 no
    C16 C15 H15 . . . 120.00 no
    C17 C16 H16 . . . 120.00 no
    C15 C16 H16 . . . 120.00 no
    C16 C17 H17 . . . 120.00 no
    C18 C17 H17 . . . 120.00 no
    C17 C18 H18 . . . 120.00 no
    C13 C18 H18 . . . 120.00 no
    C19 C20 H20 . . . 120.00 no
    C21 C20 H20 . . . 120.00 no
    C20 C21 H21 . . . 120.00 no
    C22 C21 H21 . . . 120.00 no
    C23 C22 H22 . . . 120.00 no
    C21 C22 H22 . . . 120.00 no
    C24 C23 H23 . . . 120.00 no
    C22 C23 H23 . . . 120.00 no
    C19 C24 H24 . . . 120.00 no
    C23 C24 H24 . . . 120.00 no
    C25 C26 H26 . . . 120.00 no
    C27 C26 H26 . . . 120.00 no
    C28 C27 H27 . . . 120.00 no
    C26 C27 H27 . . . 120.00 no
    C27 C28 H28 . . . 120.00 no
    C29 C28 H28 . . . 120.00 no
    C30 C29 H29 . . . 120.00 no
    C28 C29 H29 . . . 120.00 no
    C25 C30 H30 . . . 120.00 no
    C29 C30 H30 . . . 120.00 no
    C33 C32 H32 . . . 120.00 no
    C31 C32 H32 . . . 120.00 no
    C34 C33 H33 . . . 120.00 no
    C32 C33 H33 . . . 120.00 no
    C33 C34 H34 . . . 120.00 no
    C35 C34 H34 . . . 120.00 no
    C34 C35 H35 . . . 120.00 no
    C36 C35 H35 . . . 120.00 no
    C35 C36 H36 . . . 120.00 no
    C31 C36 H36 . . . 120.00 no
    C37 C38 H38 . . . 120.00 no
    C39 C38 H38 . . . 120.00 no
    C40 C39 H39 . . . 120.00 no
    C38 C39 H39 . . . 120.00 no
    C39 C40 H40 . . . 120.00 no
    C41 C40 H40 . . . 120.00 no
    C42 C41 H41 . . . 120.00 no
    C40 C41 H41 . . . 120.00 no
    C37 C42 H42 . . . 120.00 no
    C41 C42 H42 . . . 120.00 no
    C45 C44 H44 . . . 120.00 no
    C43 C44 H44 . . . 120.00 no
    C44 C45 H45 . . . 120.00 no
    C46 C45 H45 . . . 120.00 no
    C47 C46 H46 . . . 120.00 no
    C45 C46 H46 . . . 120.00 no
    C46 C47 H47 . . . 120.00 no
    C48 C47 H47 . . . 120.00 no
    C43 C48 H48 . . . 120.00 no
    C47 C48 H48 . . . 120.00 no
    O1 C50 C49 . . . 110.2(9) no
    O1 C51 C52 . . . 110.7(9) no
    C50 C49 H49A . . . 110.00 no
    C50 C49 H49B . . . 109.00 no
    C50 C49 H49C . . . 109.00 no
    H49A C49 H49B . . . 109.00 no
    H49A C49 H49C . . . 109.00 no
    H49B C49 H49C . . . 109.00 no
    O1 C50 H50A . . . 110.00 no
    O1 C50 H50B . . . 110.00 no
    C49 C50 H50A . . . 110.00 no
    C49 C50 H50B . . . 110.00 no
    H50A C50 H50B . . . 108.00 no
    O1 C51 H51A . . . 109.00 no
    O1 C51 H51B . . . 110.00 no
    C52 C51 H51A . . . 109.00 no
    C52 C51 H51B . . . 109.00 no
    H51A C51 H51B . . . 108.00 no
    C51 C52 H52A . . . 109.00 no
    C51 C52 H52B . . . 110.00 no
    C51 C52 H52C . . . 110.00 no
    H52A C52 H52B . . . 109.00 no
    H52A C52 H52C . . . 109.00 no
    H52B C52 H52C . . . 109.00 no
loop_
    _geom_torsion_atom_site_label_1
    _geom_torsion_atom_site_label_2
    _geom_torsion_atom_site_label_3
    _geom_torsion_atom_site_label_4
    _geom_torsion_site_symmetry_1
    _geom_torsion_site_symmetry_2
    _geom_torsion_site_symmetry_3
    _geom_torsion_site_symmetry_4
    _geom_torsion
    _geom_torsion_publ_flag
    Br1A Pt1 Pt2 Br2 . . . . 29.49(3) no
    Br1A Pt1 Pt2 P2 . . . . -165.31(4) no
    Br1A Pt1 Pt2 P3 . . . . -159.11(7) no
    P1 Pt1 Pt2 Br2 . . . . -168.15(7) no
    P1 Pt1 Pt2 P2 . . . . -2.95(8) no
    P1 Pt1 Pt2 P3 . . . . 3.25(11) no
    P2 Pt1 Pt2 Br2 . . . . -165.20(4) no
    P2 Pt1 Pt2 P3 . . . . 6.20(7) no
    Pt2 Pt1 P1 C1 . . . . -103.09(17) no
    Br1A Pt1 P1 C1 . . . . 60.59(16) no
    P2 Pt1 P1 C1 . . . . -105.44(16) no
    Pt2 Pt1 P1 C7 . . . . 136.76(17) no
    Br1A Pt1 P1 C7 . . . . -59.55(17) no
    P2 Pt1 P1 C7 . . . . 134.41(17) no
    Pt2 Pt1 P1 C13 . . . . 17.2(2) no
    Br1A Pt1 P1 C13 . . . . -179.16(18) no
    P2 Pt1 P1 C13 . . . . 14.81(18) no
    Br1A Pt1 P2 Pt2 . . . . 39.94(10) no
    P1 Pt1 P2 Pt2 . . . . 178.72(4) no
    Pt2 Pt1 P2 C19 . . . . -121.79(17) no
    Br1A Pt1 P2 C19 . . . . -81.85(19) no
    P1 Pt1 P2 C19 . . . . 56.92(17) no
    Pt2 Pt1 P2 C25 . . . . 107.17(19) no
    Br1A Pt1 P2 C25 . . . . 147.11(19) no
    P1 Pt1 P2 C25 . . . . -74.11(19) no
    Br2 Pt2 P2 Pt1 . . . . 39.20(9) no
    P3 Pt2 P2 Pt1 . . . . -177.26(3) no
    Pt1 Pt2 P2 C19 . . . . 108.05(19) no
    Br2 Pt2 P2 C19 . . . . 147.25(18) no
    P3 Pt2 P2 C19 . . . . -69.21(18) no
    Pt1 Pt2 P2 C25 . . . . -122.02(16) no
    Br2 Pt2 P2 C25 . . . . -82.82(18) no
    P3 Pt2 P2 C25 . . . . 60.72(16) no
    Pt1 Pt2 P3 C31 . . . . 0.85(15) no
    Br2 Pt2 P3 C31 . . . . 172.84(12) no
    P2 Pt2 P3 C31 . . . . 5.77(13) no
    Pt1 Pt2 P3 C37 . . . . -119.22(14) no
    Br2 Pt2 P3 C37 . . . . 52.77(14) no
    P2 Pt2 P3 C37 . . . . -114.30(14) no
    Pt1 Pt2 P3 C43 . . . . 121.17(16) no
    Br2 Pt2 P3 C43 . . . . -66.84(15) no
    P2 Pt2 P3 C43 . . . . 126.09(15) no
    Pt1 P1 C1 C2 . . . . 59.8(4) no
    C7 P1 C1 C2 . . . . -173.7(4) no
    C13 P1 C1 C2 . . . . -67.5(4) no
    Pt1 P1 C1 C6 . . . . -117.1(4) no
    C7 P1 C1 C6 . . . . 9.5(5) no
    C13 P1 C1 C6 . . . . 115.6(4) no
    Pt1 P1 C13 C14 . . . . -124.8(4) no
    Pt1 P1 C7 C8 . . . . 12.7(5) no
    C1 P1 C7 C8 . . . . -109.2(4) no
    C13 P1 C7 C8 . . . . 141.0(4) no
    Pt1 P1 C7 C12 . . . . -169.1(4) no
    C1 P1 C7 C12 . . . . 69.1(5) no
    C13 P1 C7 C12 . . . . -40.7(5) no
    C7 P1 C13 C14 . . . . 107.3(5) no
    Pt1 P1 C13 C18 . . . . 57.4(4) no
    C1 P1 C13 C14 . . . . -2.7(5) no
    C7 P1 C13 C18 . . . . -70.4(4) no
    C1 P1 C13 C18 . . . . 179.6(4) no
    C25 P2 C19 C20 . . . . -154.3(4) no
    C19 P2 C25 C26 . . . . -163.2(4) no
    Pt1 P2 C25 C30 . . . . 156.3(3) no
    Pt1 P2 C25 C26 . . . . -31.1(4) no
    Pt1 P2 C19 C20 . . . . 67.2(4) no
    Pt2 P2 C19 C20 . . . . -23.6(4) no
    Pt2 P2 C25 C26 . . . . 59.2(4) no
    Pt1 P2 C19 C24 . . . . -105.6(4) no
    Pt2 P2 C19 C24 . . . . 163.7(3) no
    Pt2 P2 C25 C30 . . . . -113.5(4) no
    C25 P2 C19 C24 . . . . 33.0(5) no
    C19 P2 C25 C30 . . . . 24.2(5) no
    Pt2 P3 C31 C32 . . . . 63.2(4) no
    C37 P3 C31 C32 . . . . -173.8(3) no
    C37 P3 C43 C44 . . . . 94.5(4) no
    Pt2 P3 C43 C44 . . . . -142.9(3) no
    Pt2 P3 C37 C38 . . . . 34.0(3) no
    C31 P3 C37 C38 . . . . -92.4(3) no
    C43 P3 C31 C32 . . . . -63.9(4) no
    C31 P3 C37 C42 . . . . 87.1(4) no
    C37 P3 C31 C36 . . . . 5.2(4) no
    C31 P3 C43 C44 . . . . -15.4(4) no
    C43 P3 C37 C38 . . . . 159.6(3) no
    Pt2 P3 C37 C42 . . . . -146.6(3) no
    Pt2 P3 C43 C48 . . . . 39.4(4) no
    C43 P3 C31 C36 . . . . 115.1(4) no
    C43 P3 C37 C42 . . . . -20.9(4) no
    C37 P3 C43 C48 . . . . -83.3(4) no
    Pt2 P3 C31 C36 . . . . -117.8(4) no
    C31 P3 C43 C48 . . . . 166.8(3) no
    C50 O1 C51 C52 . . . . -170.5(10) no
    C2 C1 C6 C5 . . . . 1.5(7) no
    C51 O1 C50 C49 . . . . -179.7(10) no
    C6 C1 C2 C3 . . . . -0.8(8) no
    P1 C1 C2 C3 . . . . -177.8(4) no
    P1 C1 C6 C5 . . . . 178.3(4) no
    C1 C2 C3 C4 . . . . -1.2(9) no
    C2 C3 C4 C5 . . . . 2.6(9) no
    C3 C4 C5 C6 . . . . -1.9(9) no
    C4 C5 C6 C1 . . . . -0.2(8) no
    C8 C7 C12 C11 . . . . -2.1(8) no
    P1 C7 C8 C9 . . . . -179.7(4) no
    P1 C7 C12 C11 . . . . 179.5(5) no
    C12 C7 C8 C9 . . . . 2.0(8) no
    C7 C8 C9 C10 . . . . 0.3(9) no
    C8 C9 C10 C11 . . . . -2.3(10) no
    C9 C10 C11 C12 . . . . 2.2(11) no
    C10 C11 C12 C7 . . . . 0.1(10) no
    P1 C13 C14 C15 . . . . -177.6(4) no
    C14 C13 C18 C17 . . . . 0.0(8) no
    C18 C13 C14 C15 . . . . 0.1(8) no
    P1 C13 C18 C17 . . . . 177.9(4) no
    C13 C14 C15 C16 . . . . -0.3(9) no
    C14 C15 C16 C17 . . . . 0.3(9) no
    C15 C16 C17 C18 . . . . -0.2(9) no
    C16 C17 C18 C13 . . . . 0.0(9) no
    P2 C19 C20 C21 . . . . -175.3(4) no
    C20 C19 C24 C23 . . . . 2.7(7) no
    P2 C19 C24 C23 . . . . 175.4(4) no
    C24 C19 C20 C21 . . . . -2.2(7) no
    C19 C20 C21 C22 . . . . 1.0(8) no
    C20 C21 C22 C23 . . . . -0.3(10) no
    C21 C22 C23 C24 . . . . 0.8(10) no
    C22 C23 C24 C19 . . . . -2.1(9) no
    C26 C25 C30 C29 . . . . 1.9(7) no
    C30 C25 C26 C27 . . . . 0.2(7) no
    P2 C25 C26 C27 . . . . -172.8(4) no
    P2 C25 C30 C29 . . . . 174.3(4) no
    C25 C26 C27 C28 . . . . -2.5(7) no
    C26 C27 C28 C29 . . . . 2.9(8) no
    C27 C28 C29 C30 . . . . -0.8(9) no
    C28 C29 C30 C25 . . . . -1.5(8) no
    C36 C31 C32 C33 . . . . 0.9(7) no
    P3 C31 C32 C33 . . . . 179.9(4) no
    C32 C31 C36 C35 . . . . -0.1(7) no
    P3 C31 C36 C35 . . . . -179.1(4) no
    C31 C32 C33 C34 . . . . -0.9(7) no
    C32 C33 C34 C35 . . . . 0.2(8) no
    C33 C34 C35 C36 . . . . 0.6(8) no
    C34 C35 C36 C31 . . . . -0.6(8) no
    P3 C37 C38 C39 . . . . 179.1(3) no
    C42 C37 C38 C39 . . . . -0.4(6) no
    C38 C37 C42 C41 . . . . -0.5(6) no
    P3 C37 C42 C41 . . . . -179.9(4) no
    C37 C38 C39 C40 . . . . 0.9(7) no
    C38 C39 C40 C41 . . . . -0.6(8) no
    C39 C40 C41 C42 . . . . -0.3(8) no
    C40 C41 C42 C37 . . . . 0.8(7) no
    P3 C43 C44 C45 . . . . -178.3(4) no
    C44 C43 C48 C47 . . . . 0.5(7) no
    C48 C43 C44 C45 . . . . -0.5(7) no
    P3 C43 C48 C47 . . . . 178.3(4) no
    C43 C44 C45 C46 . . . . -0.2(8) no
    C44 C45 C46 C47 . . . . 1.0(8) no
    C45 C46 C47 C48 . . . . -1.0(7) no
    C46 C47 C48 C43 . . . . 0.3(7) no
loop_
    _geom_hbond_atom_site_label_D
    _geom_hbond_atom_site_label_H
    _geom_hbond_atom_site_label_A
    _geom_hbond_site_symmetry_A
    _geom_hbond_distance_DH
    _geom_hbond_distance_HA
    _geom_hbond_distance_DA
    _geom_hbond_angle_DHA
    _geom_hbond_publ_flag
    C8 H8 Br1A . 0.95 2.73 3.460(6) 134.00 yes
    C8 H8 Br1B . 0.95 1.99 2.719(13) 132.00 yes
    C45 H45 O1 1_465 0.95 2.54 3.484(8) 170.00 yes
    C48 H48 Br2 . 0.95 2.65 3.520(5) 153.00 yes
    C2 H2 Cg5 . 0.95 2.70 3.637(6) 168 yes
    C24 H24 Cg4 . 0.95 2.83 3.459(9) 125 yes
    C30 H30 Cg7 . 0.95 2.84 3.340(5) 114 yes
_iucr_refine_instructions_details
;
TITL DMOS171127 OLEX2: imported from CIF
    dmos171127.res
    created by SHELXL-2017/1 at 11:30:37 on 20-May-2018
CELL 0.71073 11.0257 14.0341 17.4469 113.411 94.083 96.681
ZERR 2 0.0005 0.0006 0.0007 0.001 0.001 0.001
LATT 1
SFAC C H Br O P Pt
UNIT 104 102 4 2 6 4
DFIX 1.7 Pt1 H
DFIX 1.7 Pt2 H
RIGU C49 C50 O1 C51 C52
L.S. 15
PLAN  10
SIZE 0.25 0.16 0.08
TEMP -100(2)
MORE -1
BOND $H
CONF
fmap 2 53
acta
SHEL 50 0.8
OMIT 0 0 1
REM <olex2.extras>
REM <HklSrc "%./dmos171127.hkl">
REM </olex2.extras>
WGHT    0.028300    3.577900
FVAR       0.22731
C1    1   -0.014441    0.745664    0.870405    11.00000    0.03509    0.02250 =
         0.02480    0.01434    0.00611    0.00526
C2    1   -0.090244    0.806648    0.923065    11.00000    0.05808    0.04398 =
         0.02958    0.01976    0.01444    0.02643
AFIX  43
H2    2   -0.150898    0.835024    0.900922    11.00000   -1.20000
AFIX   0
C3    1   -0.077732    0.826352    1.008080    11.00000    0.06628    0.04134 =
         0.02622    0.01137    0.01448    0.01898
AFIX  43
H3    2   -0.128855    0.869166    1.044076    11.00000   -1.20000
AFIX   0
C4    1    0.008110    0.784198    1.040078    11.00000    0.05726    0.03082 =
         0.02112    0.01141   -0.00107   -0.00227
AFIX  43
H4    2    0.014446    0.795381    1.097707    11.00000   -1.20000
AFIX   0
C5    1    0.085230    0.725520    0.988369    11.00000    0.04664    0.03770 =
         0.03400    0.02030   -0.00679    0.00490
AFIX  43
H5    2    0.146333    0.698104    1.011087    11.00000   -1.20000
AFIX   0
C6    1    0.074819    0.705913    0.903441    11.00000    0.03499    0.03021 =
         0.03119    0.01697    0.00360    0.00663
AFIX  43
H6    2    0.128578    0.665513    0.868294    11.00000   -1.20000
AFIX   0
C7    1    0.068322    0.631825    0.708189    11.00000    0.04015    0.02588 =
         0.02792    0.01093    0.01129    0.01746
C8    1    0.175839    0.662415    0.680898    11.00000    0.06180    0.03616 =
         0.05408    0.02633    0.03195    0.02198
AFIX  43
H8    2    0.198538    0.733682    0.689515    11.00000   -1.20000
AFIX   0
C9    1    0.250105    0.588109    0.640874    11.00000    0.07226    0.04847 =
         0.09554    0.03565    0.05584    0.02933
AFIX  43
H9    2    0.323640    0.608783    0.622384    11.00000   -1.20000
AFIX   0
C10   1    0.216622    0.484461    0.628156    11.00000    0.08210    0.04314 =
         0.10352    0.02470    0.05101    0.03622
AFIX  43
H10   2    0.265549    0.433368    0.599072    11.00000   -1.20000
AFIX   0
C11   1    0.111080    0.454778    0.657971    11.00000    0.06488    0.02745 =
         0.10232    0.02181    0.03072    0.02030
AFIX  43
H11   2    0.089766    0.383937    0.650861    11.00000   -1.20000
AFIX   0
C12   1    0.037257    0.528263    0.697911    11.00000    0.03683    0.03188 =
         0.06553    0.01871    0.01306    0.01222
AFIX  43
H12   2   -0.034546    0.507900    0.718261    11.00000   -1.20000
AFIX   0
C13   1   -0.183049    0.647506    0.714967    11.00000    0.03209    0.01841 =
         0.02871    0.00949    0.00439    0.00380
C14   1   -0.259469    0.608757    0.759134    11.00000    0.03986    0.04240 =
         0.04456    0.02644    0.00455   -0.00174
AFIX  43
H14   2   -0.235211    0.625551    0.816948    11.00000   -1.20000
AFIX   0
C15   1   -0.370832    0.545782    0.719440    11.00000    0.04420    0.05598 =
         0.06933    0.03950    0.01145   -0.00204
AFIX  43
H15   2   -0.422670    0.519258    0.750055    11.00000   -1.20000
AFIX   0
C16   1   -0.406979    0.521333    0.636057    11.00000    0.04117    0.04257 =
         0.07039    0.02439   -0.00611   -0.00510
AFIX  43
H16   2   -0.483848    0.478324    0.609091    11.00000   -1.20000
AFIX   0
C17   1   -0.331044    0.559551    0.591247    11.00000    0.05685    0.03881 =
         0.04093    0.01301   -0.00897    0.00279
AFIX  43
H17   2   -0.355864    0.542392    0.533438    11.00000   -1.20000
AFIX   0
C18   1   -0.219851    0.622247    0.630166    11.00000    0.04455    0.03067 =
         0.02902    0.01139    0.00249    0.00510
AFIX  43
H18   2   -0.168148    0.648326    0.599229    11.00000   -1.20000
AFIX   0
C19   1   -0.282604    0.912561    0.797288    11.00000    0.02114    0.02760 =
         0.02664    0.01587    0.00910    0.01028
C20   1   -0.254512    0.991540    0.878515    11.00000    0.03538    0.03212 =
         0.02891    0.01395    0.00560    0.01228
AFIX  43
H20   2   -0.188374    1.047323    0.890732    11.00000   -1.20000
AFIX   0
C21   1   -0.322835    0.988888    0.941501    11.00000    0.06168    0.04981 =
         0.03455    0.02041    0.02055    0.02971
AFIX  43
H21   2   -0.304416    1.043349    0.996633    11.00000   -1.20000
AFIX   0
C22   1   -0.417356    0.907249    0.924024    11.00000    0.07452    0.05927 =
         0.06397    0.04090    0.04949    0.03417
AFIX  43
H22   2   -0.463762    0.905496    0.967414    11.00000   -1.20000
AFIX   0
C23   1   -0.445297    0.828501    0.844805    11.00000    0.04976    0.04512 =
         0.07659    0.03543    0.03618    0.01085
AFIX  43
H23   2   -0.511532    0.773076    0.833474    11.00000   -1.20000
AFIX   0
C24   1   -0.377548    0.829095    0.780976    11.00000    0.03093    0.03194 =
         0.04599    0.02004    0.01569    0.00772
AFIX  43
H24   2   -0.395503    0.773170    0.726514    11.00000   -1.20000
AFIX   0
C25   1   -0.268536    0.850226    0.616466    11.00000    0.03255    0.01582 =
         0.02414    0.01105    0.00091    0.00383
C26   1   -0.201168    0.819667    0.548367    11.00000    0.04173    0.02274 =
         0.02991    0.01170    0.00871    0.00405
AFIX  43
H26   2   -0.114065    0.826506    0.557991    11.00000   -1.20000
AFIX   0
C27   1   -0.260428    0.779466    0.466905    11.00000    0.08219    0.02361 =
         0.02477    0.00893    0.01025    0.01229
AFIX  43
H27   2   -0.213891    0.761360    0.420764    11.00000   -1.20000
AFIX   0
C28   1   -0.386685    0.765715    0.452722    11.00000    0.07697    0.03218 =
         0.02911    0.00517   -0.01482    0.01545
AFIX  43
H28   2   -0.427425    0.735160    0.396629    11.00000   -1.20000
AFIX   0
C29   1   -0.453558    0.795508    0.518343    11.00000    0.04887    0.03947 =
         0.04686    0.01049   -0.01853    0.00935
AFIX  43
H29   2   -0.540773    0.786343    0.507710    11.00000   -1.20000
AFIX   0
C30   1   -0.395944    0.839338    0.601058    11.00000    0.03255    0.02542 =
         0.03673    0.00901   -0.00385    0.00566
AFIX  43
H30   2   -0.443326    0.861639    0.646631    11.00000   -1.20000
AFIX   0
C31   1   -0.361245    1.110919    0.699927    11.00000    0.01359    0.01867 =
         0.02814    0.01261    0.00387    0.00326
C32   1   -0.404444    1.100170    0.769935    11.00000    0.02680    0.02439 =
         0.02639    0.01160    0.00636    0.00850
AFIX  43
H32   2   -0.349395    1.119299    0.819954    11.00000   -1.20000
AFIX   0
C33   1   -0.526867    1.061843    0.766749    11.00000    0.02631    0.03266 =
         0.03946    0.02070    0.01515    0.00842
AFIX  43
H33   2   -0.555467    1.053840    0.814272    11.00000   -1.20000
AFIX   0
C34   1   -0.607685    1.035161    0.694545    11.00000    0.02031    0.03817 =
         0.05485    0.02552    0.00830    0.00755
AFIX  43
H34   2   -0.691832    1.008917    0.692413    11.00000   -1.20000
AFIX   0
C35   1   -0.566111    1.046659    0.625788    11.00000    0.02434    0.04341 =
         0.04125    0.02025   -0.00404    0.00203
AFIX  43
H35   2   -0.622030    1.028951    0.576416    11.00000   -1.20000
AFIX   0
C36   1   -0.442942    1.083976    0.627917    11.00000    0.02436    0.02983 =
         0.02981    0.01515    0.00102    0.00528
AFIX  43
H36   2   -0.414829    1.090989    0.579916    11.00000   -1.20000
AFIX   0
C37   1   -0.179968    1.179088    0.613134    11.00000    0.01750    0.02510 =
         0.02275    0.01430    0.00252    0.00054
C38   1   -0.146026    1.096795    0.546150    11.00000    0.02665    0.02906 =
         0.02458    0.01028    0.00472    0.00150
AFIX  43
H38   2   -0.132526    1.034278    0.552051    11.00000   -1.20000
AFIX   0
C39   1   -0.131802    1.105385    0.471011    11.00000    0.02945    0.04322 =
         0.02311    0.01191    0.00651    0.00180
AFIX  43
H39   2   -0.109691    1.048360    0.425261    11.00000   -1.20000
AFIX   0
C40   1   -0.149356    1.195446    0.462109    11.00000    0.04257    0.06580 =
         0.03170    0.03270    0.00825    0.00657
AFIX  43
H40   2   -0.138700    1.201178    0.410468    11.00000   -1.20000
AFIX   0
C41   1   -0.182666    1.278284    0.528384    11.00000    0.05808    0.04747 =
         0.04490    0.03553    0.00675    0.01280
AFIX  43
H41   2   -0.194530    1.340943    0.522179    11.00000   -1.20000
AFIX   0
C42   1   -0.198764    1.270262    0.603622    11.00000    0.03809    0.02997 =
         0.03328    0.01653    0.00750    0.00888
AFIX  43
H42   2   -0.222629    1.326967    0.648733    11.00000   -1.20000
AFIX   0
C43   1   -0.186354    1.295595    0.791957    11.00000    0.03230    0.01538 =
         0.01919    0.00796    0.00520    0.00551
C44   1   -0.289574    1.342428    0.815717    11.00000    0.03201    0.02450 =
         0.03984    0.00728    0.00461    0.00721
AFIX  43
H44   2   -0.369332    1.304374    0.790247    11.00000   -1.20000
AFIX   0
C45   1   -0.276822    1.444699    0.876575    11.00000    0.04315    0.02767 =
         0.04640    0.00781    0.01354    0.01532
AFIX  43
H45   2   -0.348010    1.476257    0.892302    11.00000   -1.20000
AFIX   0
C46   1   -0.162434    1.500521    0.914158    11.00000    0.05632    0.02076 =
         0.03162    0.00330    0.00165    0.01025
AFIX  43
H46   2   -0.154381    1.570120    0.956311    11.00000   -1.20000
AFIX   0
C47   1   -0.059890    1.455480    0.890647    11.00000    0.04252    0.02369 =
         0.03498    0.00927   -0.00497   -0.00109
AFIX  43
H47   2    0.019454    1.494460    0.916175    11.00000   -1.20000
AFIX   0
C48   1   -0.070697    1.353247    0.829774    11.00000    0.03088    0.02567 =
         0.02641    0.00912    0.00098    0.00353
AFIX  43
H48   2    0.001110    1.322715    0.813984    11.00000   -1.20000
AFIX   0
C49   1    0.613621    0.713415    1.022538    11.00000    0.15688    0.09672 =
         0.14456    0.00710    0.04289    0.03304
AFIX 137
H49A  2    0.661937    0.696282    0.975124    11.00000   -1.50000
H49B  2    0.641748    0.681223    1.059807    11.00000   -1.50000
H49C  2    0.624444    0.789903    1.053985    11.00000   -1.50000
AFIX   0
C50   1    0.482410    0.672573    0.990507    11.00000    0.14015    0.09959 =
         0.16979    0.06186    0.10216    0.05563
AFIX  23
H50A  2    0.439399    0.660908    1.034687    11.00000   -1.20000
H50B  2    0.444056    0.724776    0.976210    11.00000   -1.20000
AFIX   0
C51   1    0.350372    0.528273    0.879779    11.00000    0.05377    0.17547 =
         0.23865    0.10201    0.04394    0.01142
AFIX  23
H51A  2    0.313857    0.571560    0.854068    11.00000   -1.20000
H51B  2    0.299610    0.524016    0.923229    11.00000   -1.20000
AFIX   0
C52   1    0.349491    0.425254    0.816662    11.00000    0.08455    0.13949 =
         0.25723    0.08850   -0.01300   -0.04859
AFIX 137
H52A  2    0.409635    0.428136    0.778591    11.00000   -1.50000
H52B  2    0.267176    0.397934    0.784559    11.00000   -1.50000
H52C  2    0.371056    0.378886    0.843455    11.00000   -1.50000
AFIX   0
P1    5   -0.032010    0.726958    0.760586    11.00000    0.02846    0.02273 =
         0.02186    0.01274    0.00665    0.01024
P2    5   -0.181319    0.916421    0.720848    11.00000    0.01838    0.01743 =
         0.02145    0.00950    0.00442    0.00415
P3    5   -0.199353    1.162057    0.709780    11.00000    0.01789    0.01550 =
         0.01916    0.00796    0.00275    0.00155
PART 1
BR1A  3    0.219738    0.921522    0.826167    10.92000    0.01850    0.03835 =
         0.03556    0.02009   -0.00198    0.00095
PART 0
BR2   3    0.118939    1.174917    0.717182    11.00000    0.02354    0.02945 =
         0.05639    0.01990    0.01442    0.00187
PT1   6    0.003938    0.885261    0.753876    11.00000    0.01805    0.02184 =
         0.02126    0.01169    0.00527    0.00535
PT2   6   -0.063688    1.062517    0.731789    11.00000    0.01611    0.01789 =
         0.02045    0.00903    0.00336    0.00302
O1    4    0.469614    0.575577    0.917136    11.00000    0.08514    0.09930 =
         0.14743    0.05374    0.04108    0.02962
H     2    0.057629    1.007529    0.756632    11.00000    0.06434
PART 2
BR1B  3    0.208228    0.867953    0.790552    10.08000    0.03978    0.07739 =
         0.03771    0.02181    0.00441   -0.01203
HKLF 4
REM  DMOS171127 OLEX2: imported from CIF
REM R1 =  0.0229 for    8359 Fo > 4sig(Fo)  and  0.0335 for all    9969 data
REM    556 parameters refined using     23 restraints
END
WGHT      0.0283      3.5777
REM Highest difference peak  1.995,  deepest hole -1.007,  1-sigma level  0.114
Q1    1  -0.0539  0.8370  0.7258  11.00000  0.05    1.99
Q2    1   0.0288  0.8343  0.7620  11.00000  0.05    1.64
Q3    1   0.1309  1.0260  0.7795  11.00000  0.05    1.56
Q4    1  -0.0073  0.8250  0.7064  11.00000  0.05    1.24
Q5    1  -0.0727  1.1186  0.7792  11.00000  0.05    1.22
Q6    1  -0.0226  1.1176  0.7600  11.00000  0.05    1.22
Q7    1  -0.1057  0.6969  0.7411  11.00000  0.05    1.13
Q8    1  -0.0465  1.0159  0.6840  11.00000  0.05    1.09
Q9    1   0.2237  0.7996  0.7774  11.00000  0.05    1.04
Q10   1  -0.0190  0.9243  0.7988  11.00000  0.05    1.03
  REM The information below was added by Olex2.
  REM
  REM R1 = 0.0229 for 8359 Fo > 4sig(Fo) and 0.0335 for all 83642 data
  REM n/a parameters refined using n/a restraints
  REM Highest difference peak 1.99, deepest hole -1.01
  REM Mean Shift 0, Max Shift -0.003.
  REM +++ Tabular Listing of Refinement Information +++
  REM R1_all = 0.0335
  REM R1_gt = 0.0229
  REM wR_ref = 0.0571
  REM GOOF = 1.024
  REM Shift_max = -0.003
  REM Shift_mean = 0
  REM Reflections_all = 83642
  REM Reflections_gt = 8359
  REM Parameters = n/a
  REM Hole = -1.01
  REM Peak = 1.99
  REM Flack = n/a
;
