# Supplementary material for: Crystal structure of homodinuclear platinum complex containing a metal–metal bond bridged by hydride and phosphide ligands
Source: Acta Crystallogr E Crystallogr Commun. 2018 Jun 19;74(Pt 7):977–80. doi: 10.1107/S205698901800868X (PMC6038636; doi:10.1107/S205698901800868X)
Supplement: Supplementary file 2 [file e-74-00977-Isup2.hkl]

#
# h,k,l, Fc-squared, Fo-squared, sigma(Fo-squared), status flag
#
data_I
_shelx_title ' DMOS171127 OLEX2: imported from CIF'
_shelx_refln_list_code          4
_shelx_F_calc_maximum      435.63
_exptl_crystal_F_000      1284.00
_reflns_d_resolution_high  0.8000

loop_
 _space_group_symop_operation_xyz
 'x, y, z'
 '-x, -y, -z'

_cell_length_a    11.0257
_cell_length_b    14.0341
_cell_length_c    17.4469
_cell_angle_alpha 113.411
_cell_angle_beta   94.083
_cell_angle_gamma  96.681

_shelx_F_squared_multiplier     1.000

loop_
 _refln_index_h
 _refln_index_k
 _refln_index_l
 _refln_F_squared_calc
 _refln_F_squared_meas
 _refln_F_squared_sigma
 _refln_observed_status
   1   0   0     134469.91     133613.73      3003.52 o
   2   0   0      24615.40      24849.84       430.30 o
   3   0   0       5811.70       6319.68       139.62 o
   4   0   0       9002.08       8183.41       130.03 o
   5   0   0      20272.44      21444.13       268.73 o
   6   0   0         65.88        -28.27        56.61 o
   7   0   0        790.13        704.30        76.54 o
   8   0   0         17.80          7.26        77.81 o
   9   0   0       1363.20       1255.00       104.70 o
  10   0   0       2435.60       2479.99       125.03 o
  11   0   0       1362.31       1458.26       109.94 o
  12   0   0        393.62        312.49       105.90 o
  13   0   0       2648.24       2707.97       194.91 o
 -13   1   0       6169.81       6829.02       290.74 o
 -12   1   0       3053.53       2973.24       178.57 o
 -11   1   0       2310.93       2210.31       119.75 o
 -10   1   0       3577.73       3640.97       138.08 o
  -9   1   0       4601.22       4443.89       139.68 o
  -8   1   0         32.13        -58.83        63.39 o
  -7   1   0       5905.56       5864.60       124.77 o
  -6   1   0       9960.94      10459.40       172.28 o
  -5   1   0        828.35        866.61        53.13 o
  -4   1   0       4149.51       4416.61        81.36 o
  -3   1   0       8034.16       7787.25       172.38 o
  -2   1   0       3361.19       3556.99        77.21 o
  -1   1   0      43519.55      47237.61       502.79 o
   0   1   0     110398.09     113398.44      3169.59 o
   1   1   0      56469.16      60381.40       589.07 o
   2   1   0      60123.68      61830.16       724.63 o
   3   1   0        567.46        513.11        39.77 o
   4   1   0       7941.73       8204.22       105.22 o
   5   1   0      19770.89      19435.06       227.28 o
   6   1   0       5625.38       5687.21       117.71 o
   7   1   0       1785.44       1972.08       108.62 o
   8   1   0        860.12        770.26        87.07 o
   9   1   0        120.58        -44.26        88.24 o
  10   1   0          7.02        -87.13        87.13 o
  11   1   0        208.50         40.12        98.65 o
  12   1   0         96.88         99.12       100.92 o
  13   1   0       1106.36       1182.56       180.15 o
 -13   2   0       5243.17       5805.75       255.14 o
 -12   2   0       4133.44       4001.94       201.64 o
 -11   2   0         84.31         63.44        84.03 o
 -10   2   0       2378.80       2555.68       128.35 o
  -9   2   0       1096.21       1142.91        89.99 o
  -8   2   0       2416.36       2425.51       106.08 o
  -7   2   0      16429.20      15962.67       210.98 o
  -6   2   0      43408.48      43397.87       446.94 o
  -5   2   0       8230.19       8321.63       122.89 o
  -4   2   0         72.94         77.40        38.18 o
  -3   2   0       7439.14       7847.99       112.59 o
  -2   2   0       1222.74       1275.84        55.73 o
  -1   2   0       1291.15       1556.08        30.98 o
   0   2   0       9707.85      10590.98        92.44 o
   1   2   0       1296.36       1382.09        44.00 o
   2   2   0       5674.77       5878.83        91.29 o
   3   2   0       5374.75       5480.48        94.13 o
   4   2   0       7017.73       6252.01        98.86 o
   5   2   0       5573.94       5247.11        89.59 o
   6   2   0       8780.57       8552.42       142.70 o
   7   2   0        294.12        223.25        66.79 o
   8   2   0       5222.23       5059.09       156.56 o
   9   2   0       2562.00       2623.02       137.51 o
  10   2   0        931.07        802.24       101.53 o
  11   2   0       1908.02       1861.93       153.32 o
  12   2   0        477.83        350.65       138.70 o
  13   2   0         59.16        -72.92       148.48 o
 -13   3   0       3353.90       3134.54       323.46 o
 -12   3   0       3245.39       2955.98       158.47 o
 -11   3   0        261.21         69.51        96.52 o
 -10   3   0       7385.62       7123.80       187.35 o
  -9   3   0      12569.40      12483.28       222.80 o
  -8   3   0      10960.57      10663.56       196.86 o
  -7   3   0      17116.18      16760.81       241.29 o
  -6   3   0      37181.71      37256.52       430.68 o
  -5   3   0      55738.05      56760.01       614.86 o
  -4   3   0      16388.74      18349.86       201.19 o
  -3   3   0      18827.66      20394.40       212.27 o
  -2   3   0      21555.42      24112.81       239.99 o
  -1   3   0      19688.86      21321.06       233.16 o
   0   3   0      22464.18      24850.33       268.42 o
   1   3   0        281.97        216.07        30.10 o
   2   3   0       4104.66       4186.06        70.13 o
   3   3   0      11618.60      11874.02       157.48 o
   4   3   0      18339.08      18722.32       233.63 o
   5   3   0       6993.17       6455.10       111.57 o
   6   3   0        526.37        609.70        49.04 o
   7   3   0       5052.70       4823.40       109.72 o
   8   3   0      13908.15      13576.01       248.93 o
   9   3   0       7115.72       7461.75       185.11 o
  10   3   0       3005.71       3520.81       205.41 o
  11   3   0       3529.13       3135.55       200.93 o
  12   3   0       3190.46       2952.29       233.20 o
 -13   4   0        470.12        225.07       134.57 o
 -12   4   0        880.22        685.93       103.16 o
 -11   4   0        500.63        176.95        98.61 o
 -10   4   0       5300.13       4760.66       166.30 o
  -9   4   0       3793.51       3394.84       224.81 o
  -8   4   0        579.71        599.54        95.46 o
  -7   4   0       1371.64       1342.24        76.46 o
  -6   4   0      17510.65      17824.06       214.51 o
  -5   4   0      36504.24      37613.55       384.87 o
  -4   4   0      48973.61      51170.36       553.23 o
  -3   4   0      42022.05      46002.46       445.91 o
  -2   4   0      44219.34      45269.34       478.23 o
  -1   4   0      77871.25      80646.59       976.51 o
   0   4   0      26292.07      27229.61       332.83 o
   1   4   0       1680.74       1781.22        52.23 o
   2   4   0       8475.17       8255.50        99.09 o
   3   4   0      11249.19      11223.23       155.64 o
   4   4   0        467.86        437.17        58.81 o
   5   4   0         91.90         56.32        54.27 o
   6   4   0        776.47        641.84        60.88 o
   7   4   0       9903.03       9655.99       147.95 o
   8   4   0      13786.00      13642.70       193.34 o
   9   4   0       8651.48       8754.26       206.79 o
  10   4   0       5077.62       5533.02       225.45 o
  11   4   0       7176.06       7512.71       253.05 o
  12   4   0       8773.18       9635.63       294.21 o
 -13   5   0         13.53       -114.07       120.76 o
 -12   5   0        418.30        164.30        95.38 o
 -11   5   0        332.84         95.23        87.58 o
 -10   5   0        147.19        -38.20        77.51 o
  -9   5   0          1.85        -70.23        70.23 o
  -8   5   0       1227.57       1300.99        81.15 o
  -7   5   0         38.55        -11.12        55.56 o
  -6   5   0      10799.15      11041.80       154.57 o
  -5   5   0      59614.02      59915.23       587.54 o
  -4   5   0      49831.57      49627.55       487.07 o
  -3   5   0      38506.09      37956.30       413.28 o
  -2   5   0      66821.24      68996.49       722.15 o
  -1   5   0      45074.50      45549.63       407.50 o
   0   5   0      35197.64      35131.29       416.65 o
   1   5   0       8106.06       8236.34       108.80 o
   2   5   0         45.76         26.67        31.15 o
   3   5   0        217.90        255.80        47.19 o
   4   5   0        733.19        602.11        57.59 o
   5   5   0       2377.82       2021.96        94.08 o
   6   5   0       1537.64       1515.04        84.59 o
   7   5   0       1334.43       1229.33        82.02 o
   8   5   0       1432.22       1454.55        82.62 o
   9   5   0       2101.82       2257.53       144.33 o
  10   5   0       3392.89       3777.85       214.97 o
  11   5   0       5950.64       6284.94       253.58 o
  12   5   0      10062.04      11107.81       315.97 o
 -13   6   0        101.28         36.30       130.94 o
 -12   6   0        842.94        508.08       102.38 o
 -11   6   0       3611.89       3378.30       150.05 o
 -10   6   0       3832.04       3606.45       138.17 o
  -9   6   0       2790.41       2619.14       116.41 o
  -8   6   0       1966.15       1971.71       107.06 o
  -7   6   0        854.44        870.46        71.04 o
  -6   6   0       1066.07       1012.29        54.95 o
  -5   6   0      14163.98      13954.95       169.63 o
  -4   6   0      40250.08      40011.63       442.09 o
  -3   6   0      21988.91      21940.72       258.65 o
  -2   6   0      16380.92      16113.51       180.90 o
  -1   6   0       4730.66       4291.48        66.75 o
   0   6   0      13851.51      13502.56       157.25 o
   1   6   0       8784.94       8695.13       120.21 o
   2   6   0       2024.61       1939.28        63.85 o
   3   6   0       1098.11       1157.46        62.41 o
   4   6   0        343.92        415.51        62.57 o
   5   6   0          9.34         -3.53        63.50 o
   6   6   0       2518.00       2641.50       120.93 o
   7   6   0       3821.86       3417.64       144.54 o
   8   6   0       1210.24       1024.23        88.06 o
   9   6   0        116.75         -7.57        84.33 o
  10   6   0        339.49        357.27       121.95 o
  11   6   0       2279.08       2364.37       178.93 o
 -13   7   0         39.11       -130.99       130.99 o
 -12   7   0       1338.59       1159.77       118.56 o
 -11   7   0       8305.09       8200.79       204.51 o
 -10   7   0      14455.81      14536.13       331.58 o
  -9   7   0      12885.25      12437.59       187.48 o
  -8   7   0       8697.21       8661.46       144.08 o
  -7   7   0       2759.25       2870.51        85.90 o
  -6   7   0       2080.87       1920.57        76.02 o
  -5   7   0        108.85        163.33        43.90 o
  -4   7   0        339.95        379.21        43.66 o
  -3   7   0       6141.19       6732.34       102.68 o
  -2   7   0        651.48        618.99        42.62 o
  -1   7   0        883.49        912.14        42.94 o
   0   7   0       8535.26       8619.86       121.18 o
   1   7   0       5397.11       5122.84        96.53 o
   2   7   0         37.15         79.23        41.03 o
   3   7   0        101.01        176.75        45.77 o
   4   7   0       1775.44       1816.30        96.49 o
   5   7   0       5468.60       5273.57       141.11 o
   6   7   0      16489.51      16649.29       395.64 o
   7   7   0      19620.13      20067.03       269.40 o
   8   7   0       9655.65       9429.69       186.77 o
   9   7   0        507.74        213.61        93.02 o
  10   7   0         32.96        -22.16       121.93 o
  11   7   0         34.19         -6.14       149.12 o
 -12   8   0       2398.02       2463.94       145.91 o
 -11   8   0       7004.46       7410.65       200.57 o
 -10   8   0      15660.91      16032.54       268.58 o
  -9   8   0      19365.00      19260.54       250.65 o
  -8   8   0      21484.04      20906.60       257.88 o
  -7   8   0      16892.18      16082.71       208.65 o
  -6   8   0      19914.60      19667.38       258.17 o
  -5   8   0      23510.57      22827.34       285.56 o
  -4   8   0      21282.45      20930.38       263.66 o
  -3   8   0      22247.84      22585.55       252.08 o
  -2   8   0       1019.96       1078.94        46.90 o
  -1   8   0         35.37         84.74        43.40 o
   0   8   0       7411.12       7067.83       114.59 o
   1   8   0       1636.59       1631.92        74.58 o
   2   8   0        623.90        587.66        52.76 o
   3   8   0       3006.54       2715.68        89.72 o
   4   8   0       3357.61       3291.84       123.37 o
   5   8   0       6430.20       6272.02       159.38 o
   6   8   0      14431.46      13562.20       234.86 o
   7   8   0      21025.93      21267.55       355.31 o
   8   8   0      10043.64       9993.56       199.51 o
   9   8   0       1145.92        930.35       131.71 o
  10   8   0        475.78        150.10       132.43 o
 -12   9   0        584.19        507.59       112.75 o
 -11   9   0       2612.53       2703.15       144.44 o
 -10   9   0       5927.99       6055.53       177.90 o
  -9   9   0       8262.84       8261.13       165.11 o
  -8   9   0      14272.30      13687.68       211.94 o
  -7   9   0      21717.26      21228.47       283.96 o
  -6   9   0      33985.56      33805.21       407.96 o
  -5   9   0      20151.38      19861.55       263.45 o
  -4   9   0       9773.36       9427.18       141.63 o
  -3   9   0      10074.81       9591.33       129.50 o
  -2   9   0       1033.94        972.54        55.67 o
  -1   9   0         46.99         31.59        47.27 o
   0   9   0       3462.01       3457.19        92.86 o
   1   9   0       3868.42       3641.03       101.08 o
   2   9   0        548.63        382.32        55.93 o
   3   9   0       6867.67       6547.37       125.25 o
   4   9   0       5300.75       5042.46       150.41 o
   5   9   0       1408.89       1461.21       102.72 o
   6   9   0       5546.41       5427.71       164.70 o
   7   9   0      14189.62      14325.01       257.85 o
   8   9   0      11666.38      11666.15       220.62 o
   9   9   0       5719.79       6006.47       233.55 o
  10   9   0       2784.62       2905.25       178.22 o
 -11  10   0        615.79        531.13       116.89 o
 -10  10   0         44.73        -19.74        96.31 o
  -9  10   0        646.46        717.72       120.68 o
  -8  10   0       2788.60       2484.74       104.47 o
  -7  10   0      11736.86      11132.38       186.14 o
  -6  10   0      21741.02      21294.87       286.03 o
  -5  10   0      17952.54      17506.17       250.99 o
  -4  10   0       6217.45       5902.28       121.84 o
  -3  10   0        245.41        253.85        43.68 o
  -2  10   0        232.59        305.62        51.62 o
  -1  10   0         83.70        146.04        53.65 o
   0  10   0         60.36         60.99        57.67 o
   1  10   0        503.21        513.38        71.56 o
   2  10   0        477.98        420.06        64.14 o
   3  10   0         44.44         -3.40        61.97 o
   4  10   0         68.91         31.60        80.27 o
   5  10   0          1.13        -46.20        87.34 o
   6  10   0        136.99         18.23        93.01 o
   7  10   0       3362.89       3498.28       167.88 o
   8  10   0       9633.17      10625.15       237.76 o
   9  10   0       9139.75      10577.29       277.12 o
 -11  11   0       3036.57       2788.17       216.56 o
 -10  11   0        399.91        388.15       130.48 o
  -9  11   0        493.45        418.00        96.28 o
  -8  11   0        586.78        576.65        94.46 o
  -7  11   0        441.09        547.08        70.59 o
  -6  11   0       4035.77       3948.23       109.02 o
  -5  11   0       8298.99       8007.35       143.49 o
  -4  11   0        352.82        326.41        46.28 o
  -3  11   0        604.21        635.30        51.51 o
  -2  11   0         28.99        129.54        55.78 o
  -1  11   0       2820.01       2656.65       101.01 o
   0  11   0       3178.53       2797.42       109.26 o
   1  11   0        430.05        414.01        62.75 o
   2  11   0       5328.88       5045.28       123.39 o
   3  11   0       3234.00       3130.60       115.94 o
   4  11   0       3061.53       2649.42       136.60 o
   5  11   0       3305.57       2702.32       140.58 o
   6  11   0       1236.35        928.60       116.22 o
   7  11   0          6.12       -106.73       106.73 o
   8  11   0       1424.69       1573.95       149.26 o
 -10  12   0       1432.25       1468.82       180.36 o
  -9  12   0       2186.52       2025.84       182.26 o
  -8  12   0       3130.74       3021.82       174.92 o
  -7  12   0        564.50        612.72        83.72 o
  -6  12   0         64.54        105.02        62.99 o
  -5  12   0        910.99        870.43        72.92 o
  -4  12   0        500.06        524.32        67.47 o
  -3  12   0        438.86        338.83        96.53 o
  -2  12   0        236.94        191.09        81.96 o
  -1  12   0          0.71         51.12        68.85 o
   0  12   0        118.40        133.57        69.12 o
   1  12   0       3966.89       3875.78       116.57 o
   2  12   0      19747.70      19293.79       263.09 o
   3  12   0      18577.31      18304.84       261.15 o
   4  12   0       9621.90       9293.42       208.12 o
   5  12   0       4324.68       4137.07       172.53 o
   6  12   0       4298.73       3994.74       177.32 o
   7  12   0       2218.42       1900.21       144.83 o
  -9  13   0       6826.25       7234.71       357.39 o
  -8  13   0       6475.49       6913.19       235.01 o
  -7  13   0       8225.62       8705.30       255.17 o
  -6  13   0       3494.00       3505.99       149.41 o
  -5  13   0         60.08          8.14        75.02 o
  -4  13   0        686.54        537.16        92.95 o
  -3  13   0         60.81        -48.08        83.86 o
  -2  13   0        143.29         78.87        88.82 o
  -1  13   0         50.80         30.32        84.35 o
   0  13   0        278.81        185.42        92.20 o
   1  13   0       5366.65       5333.41       153.60 o
   2  13   0      15349.84      15590.37       234.22 o
   3  13   0      14897.81      15456.94       268.05 o
   4  13   0       8003.07       8021.62       204.81 o
   5  13   0       4945.38       5292.42       194.34 o
   6  13   0       6082.02       6166.70       208.99 o
  -8  14   0       6336.60       7309.94       285.18 o
  -7  14   0       6476.47       7259.17       249.43 o
  -6  14   0       2640.80       2771.30       187.97 o
  -5  14   0        480.91        403.07        99.21 o
  -4  14   0       1663.71       1606.00       118.58 o
  -3  14   0        219.13        212.28       100.47 o
  -2  14   0         23.58        -48.49        95.67 o
  -1  14   0        201.26         69.49        97.35 o
   0  14   0          0.69        -94.89        95.01 o
   1  14   0        631.32        793.07        98.44 o
   2  14   0       2373.03       2709.32       141.67 o
   3  14   0       3484.55       3931.68       202.73 o
   4  14   0       2397.47       2558.21       166.66 o
  -6  15   0        193.22        194.85       116.31 o
  -5  15   0         62.17         32.88       124.97 o
  -4  15   0       2066.04       2153.34       136.45 o
  -3  15   0       1396.58       1666.06       127.83 o
  -2  15   0       1146.74       1196.53       121.43 o
  -1  15   0       1175.17        975.55       121.71 o
   0  15   0        480.15        538.33        96.70 o
   1  15   0       1195.11       1080.91       111.09 o
   2  15   0        744.77        553.78       106.39 o
  -3  16   0       1360.24       1487.33       154.37 o
  -2  16   0       3203.93       3206.15       185.43 o
  -1  16   0       3282.73       3377.92       191.02 o
   0 -16   1         38.45         80.51       100.28 o
   1 -16   1       1119.09       1057.24       131.04 o
   2 -16   1       7705.94       8117.36       272.79 o
   3 -16   1       8491.70       9405.37       238.83 o
   4 -16   1       7434.96       7813.50       228.59 o
   5 -16   1       3712.07       3945.55       226.11 o
  -3 -15   1         45.93        -28.71       115.88 o
  -2 -15   1         10.82         27.33        96.25 o
  -1 -15   1          3.51         62.92        91.23 o
   0 -15   1         86.39         85.27        87.47 o
   1 -15   1       1119.76       1017.36       117.25 o
   2 -15   1       9545.31       9205.84       220.59 o
   3 -15   1      13937.93      14600.18       280.31 o
   4 -15   1      16843.29      16956.89       291.71 o
   5 -15   1      10741.48      10840.02       269.83 o
   6 -15   1       6881.28       6670.66       261.38 o
   7 -15   1       4188.39       4302.46       268.02 o
  -5 -14   1         94.60         77.98       127.68 o
  -4 -14   1        451.92        392.78       110.43 o
  -3 -14   1        825.51        933.76       116.17 o
  -2 -14   1       1075.13       1091.13       100.81 o
  -1 -14   1        655.09        593.83        92.19 o
   0 -14   1        155.68        126.04        80.91 o
   1 -14   1       1794.75       1616.17       115.57 o
   2 -14   1       8817.88       8063.95       201.02 o
   3 -14   1       8326.20       7827.61       193.03 o
   4 -14   1       9239.44       9045.33       210.41 o
   5 -14   1       5805.18       5646.96       173.41 o
   6 -14   1       6664.57       6430.00       189.75 o
   7 -14   1       7727.27       7522.98       240.02 o
   8 -14   1       6219.91       6610.28       309.08 o
  -6 -13   1        172.26         97.36       111.91 o
  -5 -13   1        111.90        120.78       105.46 o
  -4 -13   1       1673.12       1882.71       130.61 o
  -3 -13   1       2988.10       3546.11       141.43 o
  -2 -13   1       2745.45       2896.37       120.63 o
  -1 -13   1       2079.09       2068.70       102.71 o
   0 -13   1       2202.38       2135.59       106.97 o
   1 -13   1        858.72        795.88        95.19 o
   2 -13   1         40.57         64.13        85.63 o
   3 -13   1         24.77        -41.45        94.81 o
   4 -13   1        204.71        203.86        86.68 o
   5 -13   1        181.22        110.37        84.56 o
   6 -13   1       2251.20       2402.60       134.28 o
   7 -13   1       3883.92       4146.04       164.13 o
   8 -13   1       4674.58       4669.34       206.11 o
   9 -13   1       1152.60       1244.43       175.06 o
  10 -13   1        192.72        279.76       166.54 o
  -7 -12   1         73.83         81.98       153.12 o
  -6 -12   1        312.13        260.37       106.70 o
  -5 -12   1       1220.48       1001.33       111.77 o
  -4 -12   1       4599.12       4719.48       163.03 o
  -3 -12   1       6781.08       6791.91       174.50 o
  -2 -12   1       8023.82       8175.65       151.68 o
  -1 -12   1       7611.21       7393.07       137.03 o
   0 -12   1      11621.44      11537.75       184.25 o
   1 -12   1      13347.45      12736.51       190.32 o
   2 -12   1      12679.02      12127.70       199.50 o
   3 -12   1       4363.62       4368.15       111.56 o
   4 -12   1       3740.51       3572.67        89.42 o
   5 -12   1        293.35        233.12        60.66 o
   6 -12   1         34.93         26.71        58.59 o
   7 -12   1       3701.14       3612.32       139.34 o
   8 -12   1       3452.49       3145.84       173.09 o
   9 -12   1         27.56         22.32       140.28 o
  10 -12   1        255.23        287.61       157.30 o
  -8 -11   1        305.02        308.34       121.15 o
  -7 -11   1       1038.83        948.26       115.93 o
  -6 -11   1         19.29        -93.91        95.10 o
  -5 -11   1         14.86        -87.49        87.49 o
  -4 -11   1       1212.88       1053.61        90.35 o
  -3 -11   1       7531.83       7021.63       147.81 o
  -2 -11   1       7911.50       7392.34       137.10 o
  -1 -11   1      15697.13      15168.28       194.89 o
   0 -11   1      22151.09      21282.64       261.77 o
   1 -11   1      26016.03      25403.21       296.64 o
   2 -11   1      33198.41      32032.99       354.87 o
   3 -11   1      20269.85      19501.31       242.52 o
   4 -11   1      12480.03      11969.23       176.13 o
   5 -11   1         82.20         55.26        54.45 o
   6 -11   1       1624.78       1526.62        78.99 o
   7 -11   1       1126.08       1197.66        73.93 o
   8 -11   1        718.19        582.94        81.33 o
   9 -11   1        137.37        154.95       103.54 o
  10 -11   1       1054.91       1054.13       163.69 o
  11 -11   1        497.18        472.99       168.93 o
  -9 -10   1        631.92        789.53       134.98 o
  -8 -10   1        462.85        504.47       120.22 o
  -7 -10   1         42.19        -22.73        96.30 o
  -6 -10   1       1673.25       1683.99       113.74 o
  -5 -10   1       3215.12       2941.93       143.66 o
  -4 -10   1       1545.87       1531.50        89.90 o
  -3 -10   1        688.48        551.39        74.49 o
  -2 -10   1       2675.83       2546.87        94.60 o
  -1 -10   1       8629.08       7915.34       129.08 o
   0 -10   1      15065.48      13967.11       189.64 o
   1 -10   1      28251.34      26973.11       332.69 o
   2 -10   1      31682.75      30836.49       338.59 o
   3 -10   1       7839.85       7596.76       114.34 o
   4 -10   1       6666.93       6442.35       120.86 o
   5 -10   1       2675.24       2736.50        92.40 o
   6 -10   1       4889.53       4858.45       119.98 o
   7 -10   1        763.35        863.56        71.73 o
   8 -10   1          5.18        -61.47        61.47 o
   9 -10   1        163.13         59.31        70.35 o
  10 -10   1        943.58        909.65        98.39 o
  11 -10   1        423.09        430.12        99.82 o
  12 -10   1        137.51        -15.15       142.47 o
 -10  -9   1        384.62        459.23       136.33 o
  -9  -9   1         50.34        141.73       118.80 o
  -8  -9   1         91.18        240.13        97.64 o
  -7  -9   1       2798.75       2845.89       139.54 o
  -6  -9   1      10650.07      10330.25       267.26 o
  -5  -9   1      10493.86      10064.39       191.91 o
  -4  -9   1       2972.33       2837.62       122.15 o
  -3  -9   1        250.89        269.23        61.82 o
  -2  -9   1        287.76        238.92        52.02 o
  -1  -9   1       1834.53       1754.55        82.22 o
   0  -9   1       3524.10       3410.04        92.00 o
   1  -9   1       8151.85       8003.92       138.38 o
   2  -9   1      24910.29      24892.33       276.74 o
   3  -9   1       8313.30       8352.80       128.83 o
   4  -9   1       4677.16       4725.26        98.25 o
   5  -9   1       6509.76       6541.35       127.98 o
   6  -9   1      11953.63      12234.72       190.23 o
   7  -9   1       9645.88       9496.60       167.99 o
   8  -9   1         38.97        -55.99        55.99 o
   9  -9   1       1261.77       1371.55        79.94 o
  10  -9   1       1070.35       1289.48       133.98 o
  11  -9   1        402.92        279.49        98.21 o
  12  -9   1        133.10         89.40       105.47 o
 -10  -8   1         85.94       -105.36       122.94 o
  -9  -8   1        105.97        127.48       117.91 o
  -8  -8   1       1633.70       1769.81       108.50 o
  -7  -8   1       5349.62       5098.03       142.25 o
  -6  -8   1      17759.10      17196.44       512.70 o
  -5  -8   1      23550.76      22740.28       426.91 o
  -4  -8   1      13482.09      13039.22       185.21 o
  -3  -8   1       1036.81        987.89        64.97 o
  -2  -8   1        838.80        681.57        51.09 o
  -1  -8   1       6180.73       5817.34       106.47 o
   0  -8   1       7614.06       7508.79       129.39 o
   1  -8   1        462.91        635.12        52.56 o
   2  -8   1       3296.04       3578.83        68.08 o
   3  -8   1       7150.89       7456.99       112.03 o
   4  -8   1       3245.47       3208.56        76.64 o
   5  -8   1        328.47        419.67        50.89 o
   6  -8   1       4135.14       4044.94       102.80 o
   7  -8   1       4724.86       4328.86       104.07 o
   8  -8   1        310.81        344.69        60.06 o
   9  -8   1      10828.08      11029.45       175.95 o
  10  -8   1      17954.96      18179.84       253.02 o
  11  -8   1       6454.76       6343.54       186.77 o
  12  -8   1       1584.88       1632.35       128.83 o
 -11  -7   1        987.51        699.16       142.40 o
 -10  -7   1          3.72       -110.63       110.63 o
  -9  -7   1       1056.97       1044.79       122.00 o
  -8  -7   1       4111.57       4528.96       208.66 o
  -7  -7   1       5272.45       5525.09       139.06 o
  -6  -7   1       6918.60       6891.96       221.45 o
  -5  -7   1      15042.78      14727.57       225.72 o
  -4  -7   1      37281.85      36359.11       424.99 o
  -3  -7   1      23722.88      22380.44       253.88 o
  -2  -7   1      21819.11      21219.47       219.85 o
  -1  -7   1      39980.96      38857.76       395.15 o
   0  -7   1      42469.42      41934.41       461.94 o
   1  -7   1      43758.43      43874.74       436.51 o
   2  -7   1         62.87         72.64        33.54 o
   3  -7   1       2379.79       2403.51        63.56 o
   4  -7   1         20.23         59.18        37.69 o
   5  -7   1        453.42        424.24        42.96 o
   6  -7   1        941.10       1050.80        58.28 o
   7  -7   1        389.87        379.39        53.67 o
   8  -7   1       2970.44       2818.00       120.78 o
   9  -7   1      16148.36      16160.38       254.34 o
  10  -7   1      24159.38      24358.82       404.16 o
  11  -7   1      11023.02      10544.15       226.88 o
  12  -7   1       3979.01       3830.31       177.80 o
  13  -7   1       2793.36       2647.59       176.31 o
 -11  -6   1        613.15        352.91       138.41 o
 -10  -6   1         25.25        -80.66       110.35 o
  -9  -6   1        384.16        227.76       107.29 o
  -8  -6   1       3033.06       2824.04       116.80 o
  -7  -6   1       1107.40       1097.56        79.30 o
  -6  -6   1        306.37        258.98        60.33 o
  -5  -6   1       9069.80       8552.09       156.95 o
  -4  -6   1      52957.88      51729.21       573.30 o
  -3  -6   1      75937.88      75009.77       726.76 o
  -2  -6   1      83700.70      85402.91       755.51 o
  -1  -6   1      39340.95      40150.44       400.52 o
   0  -6   1      43458.98      43921.78       474.59 o
   1  -6   1      30216.50      31432.81       317.46 o
   2  -6   1       7560.09       7842.30       103.84 o
   3  -6   1        387.24        442.00        38.11 o
   4  -6   1       2223.62       2360.99        60.20 o
   5  -6   1       3094.47       3017.79        70.79 o
   6  -6   1       2483.56       2313.26        90.56 o
   7  -6   1        837.75        832.27        72.60 o
   8  -6   1        221.62        175.27        76.34 o
   9  -6   1       3031.59       2866.90       133.04 o
  10  -6   1       9664.19       8956.50       194.66 o
  11  -6   1       6940.31       6566.46       181.90 o
  12  -6   1       3581.83       3170.99       157.42 o
  13  -6   1       5343.82       5085.11       201.78 o
 -12  -5   1        725.75        901.31       152.85 o
 -11  -5   1        228.30        224.00       130.04 o
 -10  -5   1       3383.60       3347.70       175.57 o
  -9  -5   1       3129.59       3026.87       142.50 o
  -8  -5   1        291.57        171.57        61.35 o
  -7  -5   1       1279.04       1293.39        83.45 o
  -6  -5   1       4750.45       4574.54       109.62 o
  -5  -5   1         14.47         67.20        53.84 o
  -4  -5   1      12568.20      12224.60       174.88 o
  -3  -5   1      37698.97      38056.78       385.64 o
  -2  -5   1      31774.78      33238.16       309.78 o
  -1  -5   1       9977.76      11491.69       124.00 o
   0  -5   1      20899.95      22834.77       234.92 o
   1  -5   1       6582.27       6305.33        84.32 o
   2  -5   1       5956.16       6446.87        85.51 o
   3  -5   1        923.40        999.09        41.31 o
   4  -5   1        197.93        276.30        33.30 o
   5  -5   1        696.95        817.26        53.46 o
   6  -5   1        110.83        128.21        52.88 o
   7  -5   1       1253.42       1146.17        69.94 o
   8  -5   1       6268.92       6257.73       137.27 o
   9  -5   1       1211.52       1229.80       102.86 o
  10  -5   1        728.39        519.69        86.04 o
  11  -5   1       2748.07       2392.79       122.01 o
  12  -5   1       3789.02       3426.48       155.65 o
  13  -5   1       7030.24       6695.40       274.52 o
 -12  -4   1         51.99        192.79       137.16 o
 -11  -4   1       2299.30       2418.58       164.79 o
 -10  -4   1      15431.37      15683.74       318.60 o
  -9  -4   1      19377.72      19724.96       274.82 o
  -8  -4   1      10989.70      10706.33       188.39 o
  -7  -4   1      10613.60      10303.33       139.44 o
  -6  -4   1      18835.58      18432.71       226.57 o
  -5  -4   1       6493.90       5845.87       138.48 o
  -4  -4   1        764.62        678.14        52.14 o
  -3  -4   1       7463.00       7945.64       108.42 o
  -2  -4   1       3446.89       3607.67        64.00 o
  -1  -4   1       1933.92       1983.81        64.35 o
   0  -4   1         24.51         81.37        35.60 o
   1  -4   1      17016.99      18329.47       187.78 o
   2  -4   1      47662.64      49829.50       478.87 o
   3  -4   1       4275.87       4488.61        69.03 o
   4  -4   1         24.56         85.11        36.44 o
   5  -4   1       1805.68       1745.79        80.67 o
   6  -4   1       7370.61       6923.63       134.77 o
   7  -4   1       8325.08       7929.60       159.36 o
   8  -4   1      14706.93      13979.70       230.22 o
   9  -4   1       9801.31       9775.49       201.77 o
  10  -4   1        957.88        896.31       102.16 o
  11  -4   1         16.77        -92.49        92.49 o
  12  -4   1        487.42        235.82       108.66 o
  13  -4   1       2869.60       2807.90       234.90 o
 -13  -3   1         33.43         90.80       153.96 o
 -12  -3   1        470.65        365.24       136.27 o
 -11  -3   1       4742.67       4898.12       214.16 o
 -10  -3   1      22061.97      22296.47       371.03 o
  -9  -3   1      25548.43      25837.06       326.02 o
  -8  -3   1      18944.56      18722.92       254.74 o
  -7  -3   1      16302.32      15325.79       214.02 o
  -6  -3   1      21638.91      21627.68       225.43 o
  -5  -3   1      33803.12      33312.55       349.23 o
  -4  -3   1      34657.96      36015.95       365.31 o
  -3  -3   1        364.25        578.55        39.72 o
  -2  -3   1        100.06        141.57        34.62 o
  -1  -3   1       2062.84       2219.22        75.49 o
   0  -3   1      13096.72      14103.30       145.51 o
   1  -3   1       4569.17       4634.25        54.43 o
   2  -3   1      70357.23      77729.46       752.16 o
   3  -3   1        611.80        441.43        45.47 o
   4  -3   1       3875.08       3935.45        87.99 o
   5  -3   1      19228.20      19506.55       245.72 o
   6  -3   1      20023.36      19846.62       260.46 o
   7  -3   1      16809.36      16195.26       235.96 o
   8  -3   1      27949.09      29158.82       345.46 o
   9  -3   1      18688.14      19331.78       294.53 o
  10  -3   1       7632.15       7515.45       190.77 o
  11  -3   1       2031.39       1818.35       138.11 o
  12  -3   1        863.67        735.54       124.03 o
  13  -3   1        336.38        -87.17       141.48 o
 -13  -2   1        394.46        282.11       151.89 o
 -12  -2   1        213.98         89.88       130.66 o
 -11  -2   1        733.80        527.75       106.37 o
 -10  -2   1       4841.07       4438.16       171.36 o
  -9  -2   1       9437.27       9170.52       200.44 o
  -8  -2   1      14196.60      13962.90       227.76 o
  -7  -2   1       9648.22       9755.41       162.82 o
  -6  -2   1      27311.56      27337.03       416.33 o
  -5  -2   1      46254.93      48006.74       478.14 o
  -4  -2   1      74550.27      76700.62       736.54 o
  -3  -2   1      14224.42      14973.40       165.45 o
  -2  -2   1        968.64       1459.25        77.90 o
  -1  -2   1        125.15        253.41        17.87 o
   0  -2   1        443.83        660.41        22.61 o
   1  -2   1         36.17        112.48        11.67 o
   2  -2   1      19046.15      21258.48       263.65 o
   3  -2   1        538.91        624.38        37.77 o
   4  -2   1      13885.25      14837.68       171.32 o
   5  -2   1      31580.42      30347.08       320.27 o
   6  -2   1      27365.65      25846.21       289.00 o
   7  -2   1      27907.01      27652.29       315.39 o
   8  -2   1      17165.68      17840.67       274.20 o
   9  -2   1      22299.46      23063.25       317.76 o
  10  -2   1      20054.00      20332.35       281.25 o
  11  -2   1      12986.71      13088.10       227.21 o
  12  -2   1       6866.75       6742.83       227.73 o
  13  -2   1       5586.10       5713.55       380.72 o
 -13  -1   1         29.12        -79.74       140.01 o
 -12  -1   1         16.56        -35.40       101.84 o
 -11  -1   1       1879.49       1600.62       105.93 o
 -10  -1   1       1002.94        944.84       106.10 o
  -9  -1   1        724.20        642.36        97.71 o
  -8  -1   1       5539.87       5537.11       157.16 o
  -7  -1   1       9377.45       8988.74       155.29 o
  -6  -1   1      20718.38      21309.60       251.57 o
  -5  -1   1      69069.17      69146.02       781.48 o
  -4  -1   1     102169.68     109322.33       963.07 o
  -3  -1   1      53545.51      56583.99       637.10 o
  -2  -1   1       1690.40       1916.73        29.89 o
  -1  -1   1       8981.61      10264.66        94.19 o
   0  -1   1        473.00        271.92        38.71 o
   1  -1   1         99.31        131.67         9.92 o
   2  -1   1        537.94        386.47        29.45 o
   3  -1   1        487.65        488.04        45.71 o
   4  -1   1       6477.11       6304.36       111.36 o
   5  -1   1       5983.49       5492.29       145.71 o
   6  -1   1       1913.11       1691.34        92.95 o
   7  -1   1       1012.15        991.34        79.28 o
   8  -1   1       7504.74       7525.68       153.63 o
   9  -1   1      19764.77      21190.01       341.12 o
  10  -1   1      23522.46      24657.53       319.99 o
  11  -1   1      12367.40      13036.48       228.13 o
  12  -1   1       8170.41       9046.45       249.60 o
  13  -1   1       7060.28       7704.29       365.73 o
 -13   0   1        912.21        830.15       150.40 o
 -12   0   1       1405.11       1404.60       107.75 o
 -11   0   1       9346.94       9524.75       196.28 o
 -10   0   1      15280.93      15531.97       234.93 o
  -9   0   1       3849.35       3618.35       130.22 o
  -8   0   1       2876.73       2914.69       135.30 o
  -7   0   1       5232.54       5062.74       144.30 o
  -6   0   1      12151.22      12299.51       222.47 o
  -5   0   1       6316.73       6791.17        93.12 o
  -4   0   1      22056.94      21785.40       320.27 o
  -3   0   1      24944.23      26392.39       375.50 o
  -2   0   1       7431.62       7282.67        79.28 o
  -1   0   1       9395.86       9727.28        99.72 o
   1   0   1      11199.67      11834.47       115.41 o
   2   0   1       1454.48       1211.14        33.22 o
   3   0   1        392.55        383.01        36.37 o
   4   0   1       2038.54       2127.58        82.91 o
   5   0   1      13227.86      13834.90       193.65 o
   6   0   1      11652.51      11843.42       185.67 o
   7   0   1       9952.82      10390.05       184.44 o
   8   0   1       1087.44        994.62        89.63 o
   9   0   1       8649.31       8590.64       199.47 o
  10   0   1      18532.76      19252.98       304.77 o
  11   0   1       8454.47       8620.58       193.65 o
  12   0   1       2265.45       2280.88       148.70 o
  13   0   1       2846.90       3149.32       244.46 o
 -13   1   1       6036.26       6525.94       422.88 o
 -12   1   1       8122.93       8192.57       244.19 o
 -11   1   1      23822.25      24991.12       327.95 o
 -10   1   1      19853.31      21147.51       285.69 o
  -9   1   1       8286.93       8435.66       166.45 o
  -8   1   1       1495.42       1383.76        81.72 o
  -7   1   1        492.63        464.56        58.90 o
  -6   1   1       2103.96       1703.52        77.69 o
  -5   1   1       5696.27       6083.56       101.26 o
  -4   1   1        286.52        239.84        34.93 o
  -3   1   1       1863.96       1826.03       104.61 o
  -2   1   1        681.18        721.35        42.41 o
  -1   1   1        520.54        579.95        18.90 o
   0   1   1       9393.79       9496.03        82.66 o
   1   1   1       5450.90       5582.15        71.82 o
   2   1   1      36470.11      35309.13       945.33 o
   3   1   1      44353.41      47005.48       416.83 o
   4   1   1      49491.24      50628.37       426.50 o
   5   1   1      23998.37      24925.30       252.13 o
   6   1   1      25034.37      25595.25       320.38 o
   7   1   1      23866.31      23733.48       312.55 o
   8   1   1       6210.13       6192.63       161.41 o
   9   1   1        573.38        358.14        90.57 o
  10   1   1       5308.84       5110.11       175.33 o
  11   1   1       1851.69       1942.77       155.62 o
  12   1   1         23.67       -132.58       132.58 o
  13   1   1         27.35        100.25       121.06 o
 -13   2   1       9056.74       9445.82       489.08 o
 -12   2   1      11903.48      11855.18       332.21 o
 -11   2   1      23649.10      23603.61       454.77 o
 -10   2   1      30240.94      30623.38       431.05 o
  -9   2   1      20332.02      20680.36       298.62 o
  -8   2   1      11770.10      11796.89       265.52 o
  -7   2   1      17914.46      17578.10       244.68 o
  -6   2   1      31222.26      30521.06       361.48 o
  -5   2   1      19749.58      19657.41       265.55 o
  -4   2   1       1071.17       1039.57        65.17 o
  -3   2   1        326.19        377.53        32.28 o
  -2   2   1         62.55        109.55        30.77 o
  -1   2   1        886.74        997.32        26.85 o
   0   2   1        375.22        472.61        19.96 o
   1   2   1       7490.75       7673.66       112.56 o
   2   2   1      38776.61      39658.83       425.13 o
   3   2   1      97762.88     100500.51      1099.98 o
   4   2   1      79702.93      81872.80       726.03 o
   5   2   1      30775.29      31168.83       304.87 o
   6   2   1       9444.41       9499.88       133.26 o
   7   2   1      15496.56      15031.09       231.34 o
   8   2   1      13859.17      13571.33       229.71 o
   9   2   1       5308.03       4892.89       158.11 o
  10   2   1        634.72        510.95       125.80 o
  11   2   1          9.63       -127.80       127.80 o
  12   2   1        498.63        298.53       138.99 o
  13   2   1        363.28        290.91       158.22 o
 -13   3   1       1478.04       1453.18       209.96 o
 -12   3   1       2554.36       2335.10       175.66 o
 -11   3   1       7370.99       7350.39       287.83 o
 -10   3   1      10219.97       9881.70       205.37 o
  -9   3   1      13232.91      13677.95       234.10 o
  -8   3   1      12832.78      12844.92       214.41 o
  -7   3   1      18626.08      18754.33       257.28 o
  -6   3   1      37594.17      38360.33       547.65 o
  -5   3   1      20891.23      20642.25       326.74 o
  -4   3   1        147.55        255.59        35.27 o
  -3   3   1       6887.94       6742.93        79.86 o
  -2   3   1      40516.70      42579.89       449.71 o
  -1   3   1       1165.19       1168.03       106.87 o
   0   3   1        189.77        420.00        42.90 o
   1   3   1       1884.91       1767.99        55.28 o
   2   3   1       3342.81       3317.01        61.72 o
   3   3   1      12064.51      11330.52       256.41 o
   4   3   1      60262.21      60041.12       647.97 o
   5   3   1      37340.53      37511.46       393.06 o
   6   3   1      10840.78      10542.80       143.57 o
   7   3   1      10467.38       9926.22       148.89 o
   8   3   1      19108.48      18598.90       278.31 o
   9   3   1      23435.58      24023.69       480.70 o
  10   3   1      10606.62      11032.66       310.96 o
  11   3   1       1829.19       1933.78       161.37 o
  12   3   1        726.28        861.33       151.06 o
 -13   4   1       1724.17       1812.83       207.13 o
 -12   4   1        902.24        721.95        98.83 o
 -11   4   1         14.80        -83.42        83.42 o
 -10   4   1       3071.75       3052.27       128.74 o
  -9   4   1       7079.10       6786.18       153.29 o
  -8   4   1       7601.48       7368.04       144.37 o
  -7   4   1       5945.78       5440.97       117.66 o
  -6   4   1       9419.33       9094.12       136.32 o
  -5   4   1       4615.68       4512.14        88.07 o
  -4   4   1         73.43        180.26        26.60 o
  -3   4   1      19842.78      20057.81       230.47 o
  -2   4   1      18056.60      18839.59       246.65 o
  -1   4   1         82.03        133.25        19.35 o
   0   4   1       1347.30       1886.12        45.57 o
   1   4   1         16.36         36.81        30.47 o
   2   4   1       8246.93       8750.68       117.91 o
   3   4   1       1435.71       1440.66        67.79 o
   4   4   1       7399.78       7086.31       225.28 o
   5   4   1      10812.31       9670.17       163.85 o
   6   4   1       6200.93       5830.71       117.84 o
   7   4   1       6829.95       6818.32       124.08 o
   8   4   1      13575.83      13500.73       189.39 o
   9   4   1      24252.14      25537.66       422.34 o
  10   4   1      13645.79      14445.71       316.24 o
  11   4   1        978.15       1216.77       157.08 o
  12   4   1        144.16        406.10       153.71 o
 -13   5   1       6309.51       6244.48       242.64 o
 -12   5   1       4737.16       4262.76       161.28 o
 -11   5   1       3121.40       2741.34       134.74 o
 -10   5   1          0.21        -75.00        75.00 o
  -9   5   1       2281.33       2092.10       102.15 o
  -8   5   1       4418.24       3940.60       151.31 o
  -7   5   1        308.03        240.72        59.68 o
  -6   5   1         51.10         70.15        34.67 o
  -5   5   1          8.92         69.53        30.25 o
  -4   5   1         49.22         68.74        32.88 o
  -3   5   1        219.51        205.66        34.09 o
  -2   5   1      19889.64      20258.57       236.84 o
  -1   5   1       2995.47       2975.99        52.58 o
   0   5   1       5142.95       5824.29        88.00 o
   1   5   1      19798.81      21142.07       227.72 o
   2   5   1      34222.31      34126.78       322.64 o
   3   5   1      38098.16      38395.27       655.03 o
   4   5   1       4200.85       3965.33       115.14 o
   5   5   1        959.89        905.59        76.15 o
   6   5   1       1464.01       1488.82        92.61 o
   7   5   1        347.96        300.01        55.42 o
   8   5   1       1789.90       1778.12       105.31 o
   9   5   1       6633.67       6904.07       171.50 o
  10   5   1       4193.99       4170.83       222.74 o
  11   5   1         13.61        -52.43       142.00 o
  12   5   1       1330.64       1709.25       180.92 o
 -13   6   1       7144.45       7056.32       233.79 o
 -12   6   1       4939.22       4836.51       169.88 o
 -11   6   1       4924.74       4887.09       155.67 o
 -10   6   1        826.24        786.17        87.13 o
  -9   6   1         23.12        -41.53        68.78 o
  -8   6   1        292.67        304.05        50.75 o
  -7   6   1       1079.83       1088.58        63.73 o
  -6   6   1       2115.96       1938.88        66.81 o
  -5   6   1         99.94         51.43        38.36 o
  -4   6   1          3.48         54.75        36.31 o
  -3   6   1       2378.58       2255.34        68.60 o
  -2   6   1      18467.34      19318.91       193.43 o
  -1   6   1      26554.71      27671.79       284.94 o
   0   6   1      32714.79      32797.05       335.58 o
   1   6   1      34887.53      34356.60       353.47 o
   2   6   1      75510.86      74496.54       667.96 o
   3   6   1      65028.12      63218.65       735.59 o
   4   6   1      15914.06      14533.48       355.84 o
   5   6   1       1125.45       1019.68        84.43 o
   6   6   1        302.75        261.09       112.66 o
   7   6   1       1617.92       1656.46        99.35 o
   8   6   1        835.76        705.83        90.61 o
   9   6   1         11.92        -86.61        86.61 o
  10   6   1        274.25        114.03       139.18 o
  11   6   1          9.65         84.89       151.90 o
 -13   7   1       3920.62       3677.92       219.72 o
 -12   7   1       4338.08       4170.16       178.10 o
 -11   7   1      10467.33      10278.32       223.56 o
 -10   7   1      10988.56      11068.07       218.18 o
  -9   7   1       5895.01       5566.45       120.97 o
  -8   7   1        189.43        176.31        53.05 o
  -7   7   1       1568.92       1468.35        69.86 o
  -6   7   1       2230.37       2237.45        79.88 o
  -5   7   1          6.84         -2.70        42.92 o
  -4   7   1        173.05        216.83        44.12 o
  -3   7   1       3590.54       3497.63        84.77 o
  -2   7   1       4517.19       4341.37        71.35 o
  -1   7   1      28056.55      28004.26       271.30 o
   0   7   1      50950.55      49563.08       493.88 o
   1   7   1      43476.61      41896.18       427.72 o
   2   7   1      31501.74      29932.17       298.64 o
   3   7   1      31899.10      30409.96       452.39 o
   4   7   1      25191.46      24096.42       461.47 o
   5   7   1       4897.61       4486.74       135.92 o
   6   7   1       1273.66       1230.86       101.88 o
   7   7   1       3339.01       3243.46       151.64 o
   8   7   1       2466.93       2777.36       129.36 o
   9   7   1        224.98        109.65        92.67 o
  10   7   1        119.64        -11.33       126.11 o
  11   7   1        178.12          9.19       161.37 o
 -12   8   1       2683.47       2469.43       147.38 o
 -11   8   1       8891.82       9445.74       215.65 o
 -10   8   1      14174.94      14554.20       253.90 o
  -9   8   1       6883.59       6927.70       172.08 o
  -8   8   1        431.89        368.67        57.36 o
  -7   8   1        640.50        580.97        62.05 o
  -6   8   1         82.05         99.73        51.97 o
  -5   8   1        139.88        162.49        50.80 o
  -4   8   1       8522.37       8318.78       140.10 o
  -3   8   1      14748.87      15333.31       169.69 o
  -2   8   1       1328.14       1437.58        52.81 o
  -1   8   1       8504.55       8069.94       122.43 o
   0   8   1       9416.77       8912.41       134.66 o
   1   8   1       4729.59       4175.55       104.28 o
   2   8   1       2818.08       2489.74        84.82 o
   3   8   1       6109.01       5836.44       123.81 o
   4   8   1      11014.92      10309.75       195.55 o
   5   8   1      12755.01      12579.42       221.44 o
   6   8   1       9125.26       9024.20       195.66 o
   7   8   1       4287.95       4668.19       173.82 o
   8   8   1       1512.44       1610.27       108.95 o
   9   8   1         99.01         -2.22       101.65 o
  10   8   1        286.37        152.49       140.21 o
 -12   9   1        120.40         33.03       119.23 o
 -11   9   1       1608.41       1558.01       116.22 o
 -10   9   1       4478.17       4477.98       183.10 o
  -9   9   1        876.94        712.77       101.13 o
  -8   9   1       2589.02       2299.43       107.95 o
  -7   9   1       6488.18       6357.40       135.46 o
  -6   9   1       9219.75       9180.96       188.94 o
  -5   9   1       4283.42       4299.44       114.31 o
  -4   9   1       3326.57       3178.53        93.32 o
  -3   9   1      15594.74      15703.62       213.25 o
  -2   9   1      16264.14      16190.22       182.10 o
  -1   9   1       4616.02       4379.30       101.34 o
   0   9   1        340.24        284.76        58.14 o
   1   9   1        341.26        227.83        61.00 o
   2   9   1        606.15        588.32        63.07 o
   3   9   1        889.66        821.58        72.52 o
   4   9   1       7178.14       7114.97       196.10 o
   5   9   1       9616.28       9375.73       199.06 o
   6   9   1       5050.48       5040.49       167.45 o
   7   9   1       1386.02       1508.85       121.27 o
   8   9   1        361.73        581.47       101.31 o
   9   9   1        181.67        289.98       131.24 o
 -11  10   1         33.55         37.28       108.95 o
 -10  10   1        185.58        126.60        97.20 o
  -9  10   1        250.35        154.60        94.71 o
  -8  10   1       1431.16       1308.90       104.94 o
  -7  10   1       5507.51       5393.66       138.54 o
  -6  10   1       6109.23       6100.57       137.61 o
  -5  10   1       3751.44       3638.23       105.08 o
  -4  10   1      10529.80      10332.78       146.51 o
  -3  10   1      10171.91       9707.14       134.19 o
  -2  10   1      20936.32      20833.26       250.10 o
  -1  10   1      18389.72      17471.73       222.40 o
   0  10   1       7181.77       6317.11       131.51 o
   1  10   1       8605.13       7965.42       224.45 o
   2  10   1       3928.59       3508.97       118.83 o
   3  10   1        134.63        131.30        66.60 o
   4  10   1       2670.97       2344.24       141.14 o
   5  10   1       5030.21       4871.75       166.48 o
   6  10   1        486.82        358.46       104.29 o
   7  10   1         15.34         -3.23       106.76 o
   8  10   1         40.77        162.15       101.52 o
 -11  11   1        233.13        114.04       163.59 o
 -10  11   1        501.96        478.64       112.13 o
  -9  11   1         24.29          1.24        92.44 o
  -8  11   1        589.91        527.38        94.47 o
  -7  11   1         35.74        -19.67        80.80 o
  -6  11   1       1207.63       1254.10        76.60 o
  -5  11   1       1467.15       1390.99        79.81 o
  -4  11   1       7811.70       7435.12       142.90 o
  -3  11   1      12506.91      12058.85       183.07 o
  -2  11   1      30716.79      29652.40       381.17 o
  -1  11   1      20651.12      19827.92       251.19 o
   0  11   1      16928.97      16013.85       310.95 o
   1  11   1      20380.21      19266.38       443.43 o
   2  11   1       5305.46       5022.27       128.05 o
   3  11   1        682.04        554.79        78.13 o
   4  11   1          1.67        -89.03        89.03 o
   5  11   1         70.18          9.31       100.58 o
   6  11   1        714.26        586.68       115.95 o
   7  11   1        813.56        684.87       126.24 o
   8  11   1        271.78        392.57       176.48 o
 -10  12   1        180.00         38.40       159.13 o
  -9  12   1        250.58         99.85       144.13 o
  -8  12   1       3919.58       3557.00       144.00 o
  -7  12   1       1981.67       1894.31       115.79 o
  -6  12   1          3.02          4.82        65.10 o
  -5  12   1        942.70       1067.87        80.05 o
  -4  12   1       5045.34       4857.94       118.68 o
  -3  12   1       6630.62       6751.54       167.23 o
  -2  12   1      15214.67      15126.46       252.41 o
  -1  12   1      11241.13      11203.24       215.74 o
   0  12   1       9282.35       9358.45       198.96 o
   1  12   1      13049.69      13046.97       212.90 o
   2  12   1       6832.28       6962.47       150.59 o
   3  12   1       3244.84       3655.33       139.05 o
   4  12   1        424.52        404.00       106.07 o
   5  12   1        306.73        364.01       110.37 o
   6  12   1        431.31        397.17       117.14 o
   7  12   1         40.06       -103.14       123.46 o
  -9  13   1       2805.12       3099.50       308.06 o
  -8  13   1       4908.20       5114.97       224.76 o
  -7  13   1       3206.61       3153.46       196.63 o
  -6  13   1       1352.01       1328.98       130.58 o
  -5  13   1        874.03        836.62        77.36 o
  -4  13   1         55.02         11.82        91.13 o
  -3  13   1        570.09        658.76       101.15 o
  -2  13   1       1380.09       1485.73       110.77 o
  -1  13   1        514.79        519.10       100.85 o
   0  13   1       2142.74       2130.14       133.03 o
   1  13   1       3318.92       3625.66       146.58 o
   2  13   1       3460.55       4092.69       162.54 o
   3  13   1       2757.86       3096.07       160.14 o
   4  13   1        689.13        890.31       144.37 o
   5  13   1          2.23         14.70       141.59 o
  -8  14   1       7391.49       8033.18       272.58 o
  -7  14   1       7977.89       8398.66       268.10 o
  -6  14   1       4357.27       4532.19       196.31 o
  -5  14   1       5611.55       5507.27       228.80 o
  -4  14   1       4276.44       4115.83       169.50 o
  -3  14   1       3925.42       3569.89       174.12 o
  -2  14   1       2588.00       2395.37       138.45 o
  -1  14   1        578.51        437.81       108.83 o
   0  14   1         13.07        -33.41        99.67 o
   1  14   1         14.54         22.68        91.21 o
   2  14   1       1120.43       1244.60       110.49 o
   3  14   1       1874.51       1920.39       155.61 o
   4  14   1        355.41        392.50       148.89 o
  -6  15   1       4533.33       4303.70       232.71 o
  -5  15   1       8220.48       8473.01       263.58 o
  -4  15   1      13040.10      13334.32       268.49 o
  -3  15   1      11548.18      11904.99       257.42 o
  -2  15   1       4589.75       4572.98       201.25 o
  -1  15   1        330.86        195.10       108.52 o
   0  15   1          4.66        -45.67        94.08 o
   1  15   1         22.69          4.62       100.14 o
   2  15   1         39.98        -49.88       113.16 o
  -1 -16   2       3852.20       3995.92       299.60 o
   0 -16   2       3864.74       4036.14       174.85 o
   1 -16   2       4568.45       4512.06       294.54 o
   2 -16   2       4213.56       4242.99       305.08 o
   3 -16   2        990.97        942.57       126.12 o
   4 -16   2         31.51         11.80       109.46 o
   5 -16   2        330.06        385.35       114.81 o
  -4 -15   2        408.59        309.81       128.67 o
  -3 -15   2        357.83        120.20       107.59 o
  -2 -15   2       1767.36       1561.68       111.04 o
  -1 -15   2       2543.55       2238.10       127.66 o
   0 -15   2       1391.91       1347.51       101.41 o
   1 -15   2       1519.58       1501.98       123.52 o
   2 -15   2       2907.56       2826.64       157.68 o
   3 -15   2       1411.22       1526.68       123.61 o
   4 -15   2        194.89        169.55        99.54 o
   5 -15   2        323.59        321.24       105.80 o
   6 -15   2         44.30        135.90       108.69 o
   7 -15   2         38.51        151.59       159.12 o
  -5 -14   2       1976.64       2156.90       147.47 o
  -4 -14   2       3035.86       3077.75       147.45 o
  -3 -14   2       2141.43       2264.39       127.32 o
  -2 -14   2        575.38        682.38        82.17 o
  -1 -14   2         98.65         -4.06        69.46 o
   0 -14   2         78.50         55.17        75.64 o
   1 -14   2          4.83        -53.19        89.01 o
   2 -14   2        124.79        154.32        93.63 o
   3 -14   2         96.45         64.80       105.74 o
   4 -14   2        435.29        471.66        95.93 o
   5 -14   2       1233.58       1202.89       108.53 o
   6 -14   2       3485.23       3487.71       153.27 o
   7 -14   2       6676.32       7210.97       222.56 o
   8 -14   2       7486.26       8053.25       305.40 o
   9 -14   2       8069.55       8702.88       333.76 o
  -7 -13   2       6456.53       6333.42       277.45 o
  -6 -13   2       3797.56       3772.38       199.42 o
  -5 -13   2       3901.63       3843.94       166.58 o
  -4 -13   2      11827.99      11648.20       209.79 o
  -3 -13   2      17370.39      17551.21       253.98 o
  -2 -13   2       9901.59       9680.52       167.91 o
  -1 -13   2       1581.40       1685.51        84.93 o
   0 -13   2       1058.94       1036.20        82.96 o
   1 -13   2        397.13        276.23        69.36 o
   2 -13   2         97.19         18.54        69.74 o
   3 -13   2         55.70          5.44        59.06 o
   4 -13   2        232.76        121.72        71.90 o
   5 -13   2       1541.19       1661.79       106.06 o
   6 -13   2       7602.20       7586.47       178.83 o
   7 -13   2      10607.31      10866.15       340.61 o
   8 -13   2       9704.94      10277.39       332.57 o
   9 -13   2       6861.16       6847.88       304.02 o
  10 -13   2       8245.27       8386.78       764.42 o
  -8 -12   2       2388.79       2068.67       196.66 o
  -7 -12   2       3386.85       3091.35       197.68 o
  -6 -12   2       3348.71       3031.91       148.11 o
  -5 -12   2       5027.02       4439.98       164.30 o
  -4 -12   2      12903.02      12852.22       213.39 o
  -3 -12   2      21570.25      20608.30       284.20 o
  -2 -12   2      18977.76      18734.71       232.80 o
  -1 -12   2       2502.32       2412.65        98.93 o
   0 -12   2         24.77         55.63        65.50 o
   1 -12   2        241.89        290.82        71.86 o
   2 -12   2         24.97         20.75        57.84 o
   3 -12   2         15.05         31.92        55.93 o
   4 -12   2       1330.99       1438.14        93.10 o
   5 -12   2         10.07          1.61        58.90 o
   6 -12   2       1421.13       1531.95       101.80 o
   7 -12   2       4160.38       4024.65       140.63 o
   8 -12   2       3317.54       3117.59       131.14 o
   9 -12   2       1951.36       1945.32       182.58 o
  10 -12   2       3775.93       3415.72       243.03 o
  -9 -11   2       3262.67       3770.03       238.29 o
  -8 -11   2        453.74        514.79       124.74 o
  -7 -11   2          6.08       -106.96       114.40 o
  -6 -11   2        713.46        391.51        98.18 o
  -5 -11   2       1941.43       1647.15       115.77 o
  -4 -11   2       8481.76       7539.96       159.18 o
  -3 -11   2      10368.95      10114.97       172.33 o
  -2 -11   2       5658.80       5375.12       117.44 o
  -1 -11   2         33.55         46.17        56.88 o
   0 -11   2       2396.44       2315.42       101.27 o
   1 -11   2       1326.23       1424.54        87.63 o
   2 -11   2       1463.20       1550.66        78.97 o
   3 -11   2        720.94        754.59        64.15 o
   4 -11   2       9443.03       9329.71       154.39 o
   5 -11   2       9260.30       8697.74       142.36 o
   6 -11   2        926.97        921.65        64.05 o
   7 -11   2         44.18        -18.72        53.21 o
   8 -11   2         23.98        -65.26        68.66 o
   9 -11   2         95.59         66.17        93.75 o
  10 -11   2       1431.25       1098.62       169.09 o
  11 -11   2       5932.64       5910.35       253.45 o
  -9 -10   2      12374.56      13707.83       322.32 o
  -8 -10   2       7355.72       7922.79       222.08 o
  -7 -10   2       1650.23       1685.14       125.74 o
  -6 -10   2         49.50        -82.96        82.96 o
  -5 -10   2          5.50        -78.04        78.04 o
  -4 -10   2        130.47         35.77        68.79 o
  -3 -10   2         38.79          8.22        64.32 o
  -2 -10   2       1132.17       1225.79        68.50 o
  -1 -10   2         33.59        -13.19        49.63 o
   0 -10   2        456.43        427.21        67.99 o
   1 -10   2        512.93        542.54        57.53 o
   2 -10   2         40.61         53.46        49.14 o
   3 -10   2        964.09        967.44        75.26 o
   4 -10   2      10301.73       9950.60       148.62 o
   5 -10   2      19839.54      19422.42       235.72 o
   6 -10   2      15241.54      14738.47       197.20 o
   7 -10   2       6000.73       5686.23       132.04 o
   8 -10   2       2220.92       2184.73       101.81 o
   9 -10   2       1117.17       1234.79       106.16 o
  10 -10   2         74.69         47.09        85.42 o
  11 -10   2       1057.29       1003.49       144.41 o
  12 -10   2       3367.28       3133.38       197.08 o
 -10  -9   2       7700.32       7804.24       296.95 o
  -9  -9   2      11951.60      11575.58       257.89 o
  -8  -9   2       9770.09       9332.46       225.85 o
  -7  -9   2       6102.65       5819.60       147.33 o
  -6  -9   2        328.35        367.42        85.25 o
  -5  -9   2        568.78        713.34        86.83 o
  -4  -9   2       2813.37       2717.80       103.58 o
  -3  -9   2       3233.21       2846.35        96.84 o
  -2  -9   2          2.53        -20.17        47.03 o
  -1  -9   2       1333.73       1355.43        66.23 o
   0  -9   2        196.05        161.50        55.87 o
   1  -9   2       1075.91       1144.20        58.93 o
   2  -9   2       1565.58       1561.07        76.60 o
   3  -9   2       5132.52       4951.21        94.10 o
   4  -9   2      16265.30      15961.04       194.59 o
   5  -9   2      39200.81      38530.90       404.38 o
   6  -9   2      30102.64      29886.76       366.06 o
   7  -9   2      13245.73      13146.99       187.41 o
   8  -9   2       7334.53       7165.19       135.76 o
   9  -9   2       3657.30       3546.52       112.91 o
  10  -9   2       3557.13       3607.35       125.39 o
  11  -9   2       1338.27       1301.49       151.61 o
  12  -9   2         72.52        -55.61       103.06 o
 -11  -8   2       2188.82       2233.71       212.21 o
 -10  -8   2       1500.27       1210.23       136.90 o
  -9  -8   2       5636.48       5152.79       190.73 o
  -8  -8   2      14731.04      14616.05       273.72 o
  -7  -8   2      12547.94      12391.34       199.60 o
  -6  -8   2       4968.15       5034.54       146.63 o
  -5  -8   2       3539.35       3540.41       121.89 o
  -4  -8   2       6651.06       6590.87       127.01 o
  -3  -8   2       3082.44       2865.55        87.87 o
  -2  -8   2         15.64         30.47        39.44 o
  -1  -8   2       5825.10       5932.47        94.22 o
   0  -8   2       4056.45       4104.19        97.26 o
   1  -8   2         33.98         39.40        38.71 o
   2  -8   2       1241.51       1360.70        71.25 o
   3  -8   2      15775.67      15926.63       186.93 o
   4  -8   2      30173.69      30195.56       319.37 o
   5  -8   2      37467.15      37596.37       431.28 o
   6  -8   2      27622.77      27078.46       302.49 o
   7  -8   2      18984.65      18976.86       259.07 o
   8  -8   2      16842.40      16434.88       219.41 o
   9  -8   2      18325.03      18298.26       243.87 o
  10  -8   2      10452.49      10350.15       215.77 o
  11  -8   2       4207.05       4030.98       166.81 o
  12  -8   2        886.62        683.43       114.87 o
 -11  -7   2         67.61        -93.99       121.10 o
 -10  -7   2         75.04         -1.11       115.21 o
  -9  -7   2       1168.84        971.38       120.09 o
  -8  -7   2      13861.86      13314.87       206.83 o
  -7  -7   2      22990.97      23008.33       311.71 o
  -6  -7   2      12905.20      13010.68       214.10 o
  -5  -7   2       8991.96       8725.97       160.70 o
  -4  -7   2       6468.20       6259.59       116.22 o
  -3  -7   2       1511.28       1434.91        66.71 o
  -2  -7   2         71.35         91.64        36.02 o
  -1  -7   2       6324.06       5836.09        96.73 o
   0  -7   2       6817.28       6463.46       105.58 o
   1  -7   2       2027.35       1961.32        60.75 o
   2  -7   2         83.12         97.05        30.57 o
   3  -7   2       3337.60       3607.19        71.12 o
   4  -7   2        850.14        827.76        49.83 o
   5  -7   2       6891.32       6646.54       105.60 o
   6  -7   2       9356.63       9509.75       139.84 o
   7  -7   2       6983.21       6841.27       145.46 o
   8  -7   2      10479.55      10611.05       192.99 o
   9  -7   2      16233.79      16341.14       261.42 o
  10  -7   2      14025.87      14118.78       268.00 o
  11  -7   2       5751.82       5581.08       184.97 o
  12  -7   2        273.43         66.08       104.47 o
  13  -7   2          2.86       -108.09       108.09 o
 -12  -6   2       3940.17       3999.00       246.66 o
 -11  -6   2       2377.59       2674.11       159.40 o
 -10  -6   2       1006.04       1044.83       125.94 o
  -9  -6   2        143.19         24.92        79.53 o
  -8  -6   2       5543.92       5206.76       132.10 o
  -7  -6   2       4899.08       4957.47       134.70 o
  -6  -6   2       3784.61       3653.77       123.90 o
  -5  -6   2        508.62        658.37        64.02 o
  -4  -6   2          5.07        127.94        44.62 o
  -3  -6   2       2229.36       2197.89        68.08 o
  -2  -6   2       4425.56       3973.70        73.10 o
  -1  -6   2      13938.32      12884.23       152.38 o
   0  -6   2      19045.16      18626.17       201.32 o
   1  -6   2       2928.08       2768.89        71.02 o
   2  -6   2      11073.42      11201.24       132.31 o
   3  -6   2      28154.26      28298.89       319.24 o
   4  -6   2      32058.32      32520.82       351.79 o
   5  -6   2       9167.00       9392.71       129.22 o
   6  -6   2          6.40         30.58        52.55 o
   7  -6   2       1785.19       1835.04        95.83 o
   8  -6   2       1653.42       1720.14       100.11 o
   9  -6   2       7810.19       7465.94       173.46 o
  10  -6   2       8022.49       7861.79       203.71 o
  11  -6   2       3424.56       3042.88       157.39 o
  12  -6   2         11.45        -99.54        99.54 o
  13  -6   2        329.61        411.47       117.09 o
 -12  -5   2       9274.24      10244.87       294.51 o
 -11  -5   2       6889.89       7151.58       217.98 o
 -10  -5   2       3876.58       3744.56       181.12 o
  -9  -5   2       1226.84       1114.77        94.00 o
  -8  -5   2         94.98         36.25        91.92 o
  -7  -5   2         23.33         26.80        42.31 o
  -6  -5   2       1046.69        935.20        59.22 o
  -5  -5   2       9081.34       8910.28       133.02 o
  -4  -5   2       8240.27       8488.95       135.39 o
  -3  -5   2       3143.95       3497.42        73.46 o
  -2  -5   2       4641.61       4682.06        75.90 o
  -1  -5   2      32619.55      34266.62       340.14 o
   0  -5   2      71498.12      74708.34       721.10 o
   1  -5   2      19378.41      19704.73       226.37 o
   2  -5   2      33763.29      33174.23       326.44 o
   3  -5   2      49229.05      50994.55       495.23 o
   4  -5   2      73788.55      74828.20       788.88 o
   5  -5   2      34298.55      33861.53       387.64 o
   6  -5   2       2544.50       2522.54       112.24 o
   7  -5   2         29.97        -67.03        78.03 o
   8  -5   2        130.95         51.18        81.67 o
   9  -5   2          1.05        -85.04        85.04 o
  10  -5   2         22.27        -90.23        90.23 o
  11  -5   2        429.93        208.95       104.49 o
  12  -5   2          9.37       -107.20       107.20 o
  13  -5   2        968.24        884.60       141.04 o
 -12  -4   2      10076.94      10716.31       341.79 o
 -11  -4   2       7547.06       7558.02       239.96 o
 -10  -4   2       5633.10       5765.96       168.80 o
  -9  -4   2       6649.02       6407.23       162.69 o
  -8  -4   2       4283.80       4174.17       138.90 o
  -7  -4   2       3827.46       3617.21       117.28 o
  -6  -4   2        885.95        810.25        45.32 o
  -5  -4   2       5569.58       5576.28        98.97 o
  -4  -4   2        116.07         94.52        38.37 o
  -3  -4   2        938.17        880.39        41.55 o
  -2  -4   2        613.61        610.24        34.83 o
  -1  -4   2      13624.93      15084.87       211.62 o
   0  -4   2      95921.25     103851.48      1012.83 o
   1  -4   2      22710.49      21638.88       216.41 o
   2  -4   2      16606.49      18756.71       192.18 o
   3  -4   2     104523.75     109857.96      1168.75 o
   4  -4   2      93799.43      99986.18      1177.13 o
   5  -4   2      42665.12      43926.86       550.83 o
   6  -4   2       3579.68       3308.18       106.28 o
   7  -4   2         68.07         38.43        69.54 o
   8  -4   2       1167.31       1193.71        96.90 o
   9  -4   2       3832.29       3426.92       151.37 o
  10  -4   2       1897.03       1664.72       114.04 o
  11  -4   2         15.76        -96.46        96.46 o
  12  -4   2        224.28        -98.04       105.56 o
  13  -4   2        113.48       -113.37       113.37 o
 -13  -3   2       3418.73       3232.60       308.11 o
 -12  -3   2       2307.25       2136.10       168.17 o
 -11  -3   2       2015.88       1864.53       135.70 o
 -10  -3   2       2621.98       2892.44       158.92 o
  -9  -3   2      13926.35      13734.38       218.30 o
  -8  -3   2      11633.86      11482.60       194.56 o
  -7  -3   2       1081.08       1034.78        47.93 o
  -6  -3   2       1461.48       1424.75        58.74 o
  -5  -3   2       3691.43       3531.02        65.40 o
  -4  -3   2      14139.03      14777.52       170.36 o
  -3  -3   2      22433.36      22564.39       214.33 o
  -2  -3   2      22396.56      22999.41       231.83 o
  -1  -3   2        380.63        540.85        36.94 o
   0  -3   2       5870.32       5869.84        88.42 o
   1  -3   2       1431.81       1828.10        43.71 o
   2  -3   2      65518.90      67792.64       800.97 o
   3  -3   2      28110.76      32784.15       404.36 o
   4  -3   2      39597.43      42616.00       465.87 o
   5  -3   2      47501.30      48651.10       487.19 o
   6  -3   2      23859.08      24112.27       274.51 o
   7  -3   2       6556.97       6349.28       128.49 o
   8  -3   2       6273.22       6004.43       140.19 o
   9  -3   2      13683.93      13716.96       219.92 o
  10  -3   2       6494.41       6425.04       162.19 o
  11  -3   2        164.05          9.81        86.26 o
  12  -3   2       3405.17       3225.80       175.89 o
  13  -3   2        956.01        872.17       148.62 o
 -13  -2   2          1.84       -134.65       134.65 o
 -12  -2   2         41.90       -100.24       127.99 o
 -11  -2   2        195.60         98.59        99.11 o
 -10  -2   2       1023.67       1033.62       104.02 o
  -9  -2   2       7948.06       7761.90       192.28 o
  -8  -2   2       6011.78       5662.21       143.11 o
  -7  -2   2        122.22        119.13        61.38 o
  -6  -2   2      14654.29      14826.49       169.75 o
  -5  -2   2      17803.94      17378.67       198.56 o
  -4  -2   2      11143.38      11575.93       139.92 o
  -3  -2   2      17615.74      17972.79       159.22 o
  -2  -2   2      15843.75      15760.44       169.50 o
  -1  -2   2       6292.98       7086.40        76.90 o
   0  -2   2         22.82        141.02        13.16 o
   1  -2   2        859.35        932.34        35.47 o
   2  -2   2       9776.35       9745.12       109.50 o
   3  -2   2       1013.08       1022.63        72.53 o
   4  -2   2       3247.21       3415.38        76.28 o
   5  -2   2      25824.64      26254.22       285.09 o
   6  -2   2      31899.25      32053.01       313.63 o
   7  -2   2       8382.65       8255.84       140.15 o
   8  -2   2        225.84        200.03        69.95 o
   9  -2   2       2913.41       2982.56       130.96 o
  10  -2   2        428.15        367.30        84.31 o
  11  -2   2       1743.49       1574.19       105.68 o
  12  -2   2       6664.66       6965.15       247.35 o
  13  -2   2       4475.38       4759.82       262.51 o
 -13  -1   2        291.90         10.38       151.13 o
 -12  -1   2          2.48        -83.82       106.95 o
 -11  -1   2          2.90        -77.17        77.17 o
 -10  -1   2        138.99          9.13        72.62 o
  -9  -1   2       4882.88       4771.00       163.98 o
  -8  -1   2       2054.86       1933.70       117.36 o
  -7  -1   2       1045.03       1132.59        73.40 o
  -6  -1   2      28979.99      28501.63       315.21 o
  -5  -1   2      37364.48      37369.21       351.96 o
  -4  -1   2      15362.61      14784.65       165.55 o
  -3  -1   2       4609.84       4715.49        67.97 o
  -2  -1   2      49127.36      56927.83       598.25 o
  -1  -1   2      63017.51      67394.47       452.38 o
   0  -1   2      43938.68      50116.89       521.44 o
   1  -1   2       9757.91      11120.48       108.75 o
   2  -1   2       3810.26       3995.89        70.07 o
   3  -1   2      27402.25      28253.90       282.34 o
   4  -1   2       4282.74       4461.41        74.79 o
   5  -1   2       5663.80       6008.15        94.53 o
   6  -1   2      13828.45      13792.13       204.90 o
   7  -1   2       4019.46       4157.49       131.92 o
   8  -1   2        234.73        242.70        82.20 o
   9  -1   2       1354.26       1338.34       108.78 o
  10  -1   2       2896.93       2690.35       127.25 o
  11  -1   2       3493.63       3482.41       152.34 o
  12  -1   2       7110.67       7486.06       213.48 o
  13  -1   2       7748.21       8575.31       466.24 o
 -13   0   2        696.04        595.19       138.09 o
 -12   0   2         13.38         13.58       106.91 o
 -11   0   2        854.58        843.40        91.76 o
 -10   0   2       1620.73       1543.20        97.36 o
  -9   0   2         14.27        -69.47        69.47 o
  -8   0   2       1386.18       1264.54        80.04 o
  -7   0   2        271.63        224.92        53.59 o
  -6   0   2      11771.64      11673.14       159.91 o
  -5   0   2      17854.60      17306.99       183.66 o
  -4   0   2       4542.27       4299.98        69.27 o
  -3   0   2      15929.41      16390.12       149.19 o
  -2   0   2      27748.04      29115.78       239.30 o
  -1   0   2     145277.08     155464.69      2149.55 o
   0   0   2     189774.81     192151.31      3128.78 o
   1   0   2      90902.04      93218.67      1951.88 o
   2   0   2      34930.09      38930.73       321.78 o
   3   0   2      36880.90      39531.33       355.22 o
   4   0   2      29999.78      32128.83       327.22 o
   5   0   2       7200.09       7487.99       134.15 o
   6   0   2       3731.41       3748.04       112.58 o
   7   0   2       2746.13       2576.35       119.47 o
   8   0   2       2737.16       2528.52       133.23 o
   9   0   2       2629.26       2662.80       143.08 o
  10   0   2       2653.45       2604.64       148.08 o
  11   0   2       1520.14       1697.85       149.56 o
  12   0   2       1887.39       2137.73       228.89 o
  13   0   2       3876.30       4725.67       220.78 o
 -13   1   2       2289.12       2456.06       186.86 o
 -12   1   2        579.92        592.39       129.64 o
 -11   1   2       1842.31       1742.07       109.32 o
 -10   1   2       3316.62       3364.36       132.43 o
  -9   1   2       3960.22       3698.23       122.72 o
  -8   1   2        178.94         78.65        60.96 o
  -7   1   2       4016.98       3783.17        99.47 o
  -6   1   2       1346.01       1445.43        68.94 o
  -5   1   2       2592.42       2632.28        71.18 o
  -4   1   2       3883.31       3855.91        76.68 o
  -3   1   2        596.56        704.77        35.39 o
  -2   1   2     115219.53     124278.84      1558.59 o
  -1   1   2      74621.84      80726.66      1202.15 o
   0   1   2     133078.67     135347.23      3382.80 o
   1   1   2      37827.20      40798.03       799.95 o
   2   1   2       2024.43       1690.75       121.10 o
   3   1   2       5851.08       5647.96        96.80 o
   4   1   2      13877.36      12954.56       194.15 o
   5   1   2       9075.83       8724.35       121.27 o
   6   1   2        559.49        653.41        53.52 o
   7   1   2       1528.82       1455.81        99.94 o
   8   1   2        171.25         12.90        74.29 o
   9   1   2        269.20        100.26        81.64 o
  10   1   2        402.38        228.95       120.02 o
  11   1   2          0.72        -39.24       126.16 o
  12   1   2        137.53         58.23       134.63 o
  13   1   2       2812.11       3304.67       302.23 o
 -13   2   2       3418.88       3499.89       256.69 o
 -12   2   2        832.70        851.04       141.01 o
 -11   2   2        454.29        452.36        92.12 o
 -10   2   2         62.43         47.79        80.65 o
  -9   2   2         12.80         -5.59        76.71 o
  -8   2   2       6846.45       6661.66       151.10 o
  -7   2   2      24169.27      24318.65       310.38 o
  -6   2   2      44990.81      46646.10       474.12 o
  -5   2   2      10106.89      10564.10       186.18 o
  -4   2   2         57.42         56.59        31.10 o
  -3   2   2       1359.44       1378.68        46.69 o
  -2   2   2        573.82        594.14        26.19 o
  -1   2   2       2712.71       2456.05        48.35 o
   0   2   2     105783.12     112299.29      1519.52 o
   1   2   2      21064.53      21276.70       237.30 o
   2   2   2       3243.85       3132.76        64.54 o
   3   2   2       1803.85       1614.90        86.61 o
   4   2   2       8618.82       8547.86       137.75 o
   5   2   2      22095.02      22085.55       228.25 o
   6   2   2       1203.85       1100.40        64.98 o
   7   2   2       3047.63       2927.63        99.45 o
   8   2   2       4344.18       4033.94       141.77 o
   9   2   2       2572.00       2540.97       174.20 o
  10   2   2       1939.26       1855.32       182.41 o
  11   2   2       1220.60       1064.38       152.30 o
  12   2   2        112.04        143.51       146.21 o
 -13   3   2       2359.59       2320.32       150.36 o
 -12   3   2        561.96        392.68       117.17 o
 -11   3   2        490.37        305.82        85.66 o
 -10   3   2       5246.60       4921.04       142.04 o
  -9   3   2       3884.88       3474.45       127.93 o
  -8   3   2      16637.22      17085.00       229.01 o
  -7   3   2      27617.85      26985.40       304.25 o
  -6   3   2      57008.75      58342.43       580.88 o
  -5   3   2      28226.87      28966.15       338.55 o
  -4   3   2      14761.97      16146.83       200.50 o
  -3   3   2      19220.31      21367.61       202.98 o
  -2   3   2       4626.83       4945.99       106.04 o
  -1   3   2       6474.24       6979.07        89.70 o
   0   3   2         24.91        101.59        24.53 o
   1   3   2        687.86        598.86        37.75 o
   2   3   2        434.38        379.79        31.87 o
   3   3   2       1044.96        965.10        60.41 o
   4   3   2      13898.98      13898.78       169.62 o
   5   3   2       6887.53       6926.81       109.12 o
   6   3   2        404.95        346.74        40.28 o
   7   3   2       3549.07       3180.06       131.27 o
   8   3   2       9468.08       9405.67       196.92 o
   9   3   2       8283.12       8374.75       244.37 o
  10   3   2       5742.04       5667.78       236.98 o
  11   3   2       5347.24       5558.84       255.68 o
  12   3   2       2415.87       2389.78       188.44 o
 -13   4   2       1142.40        878.66       136.17 o
 -12   4   2         87.55       -107.17       107.17 o
 -11   4   2       3492.19       3073.47       137.12 o
 -10   4   2       9538.43       9012.36       236.13 o
  -9   4   2       6881.26       6756.90       225.17 o
  -8   4   2       4317.29       4171.01       122.66 o
  -7   4   2       8085.16       8028.04       137.55 o
  -6   4   2      41397.82      41847.68       432.37 o
  -5   4   2      29041.18      28732.77       286.15 o
  -4   4   2      21322.64      22061.69       215.71 o
  -3   4   2      19228.50      19398.20       225.88 o
  -2   4   2      24257.26      24208.88       245.60 o
  -1   4   2      53517.61      54964.18       579.43 o
   0   4   2      18596.28      18831.76       211.79 o
   1   4   2          5.03         27.27        33.53 o
   2   4   2       1157.11       1032.81        53.17 o
   3   4   2       3334.64       3191.21       109.56 o
   4   4   2       1184.38       1114.63        99.46 o
   5   4   2         23.08        -16.33        61.91 o
   6   4   2       2476.30       2351.51        98.98 o
   7   4   2      10261.99      10146.81       179.24 o
   8   4   2      10229.75      10325.89       206.36 o
   9   4   2       5468.79       6191.97       185.60 o
  10   4   2       7292.90       7594.54       257.87 o
  11   4   2      11881.08      12360.64       316.54 o
  12   4   2       7997.67       8594.80       295.68 o
 -13   5   2        627.79        485.90       128.30 o
 -12   5   2        418.07        325.59       117.74 o
 -11   5   2          5.94        -82.93        82.93 o
 -10   5   2       1183.40       1161.99        90.58 o
  -9   5   2        488.91        284.06        74.66 o
  -8   5   2        244.83        217.96        68.01 o
  -7   5   2        270.93        260.51        45.87 o
  -6   5   2      17939.78      17997.26       194.52 o
  -5   5   2      37323.44      37905.36       399.58 o
  -4   5   2      50497.77      51034.54       551.68 o
  -3   5   2      53328.64      54531.19       584.80 o
  -2   5   2      44788.52      45532.49       493.48 o
  -1   5   2      42965.45      40925.94       790.24 o
   0   5   2      12616.18      12499.35       206.87 o
   1   5   2       1268.30       1210.98        60.35 o
   2   5   2        364.53        397.14        41.91 o
   3   5   2        526.87        513.36        45.29 o
   4   5   2        461.17        340.25        65.59 o
   5   5   2        595.67        418.86       117.98 o
   6   5   2       4225.48       4074.80       152.00 o
   7   5   2       5592.47       5404.15       165.76 o
   8   5   2       3942.72       3812.43       144.22 o
   9   5   2       2188.16       2443.62       138.90 o
  10   5   2       2749.43       3178.73       206.66 o
  11   5   2       9338.50      10249.04       310.13 o
 -13   6   2        242.00         43.67       121.40 o
 -12   6   2       1075.53       1025.58       120.66 o
 -11   6   2       2167.00       2075.08       134.01 o
 -10   6   2       1965.61       1840.04       105.66 o
  -9   6   2       3146.30       3114.91        89.57 o
  -8   6   2       7909.99       7878.55       126.49 o
  -7   6   2        352.40        370.12        44.15 o
  -6   6   2       4717.40       4541.03        89.70 o
  -5   6   2      20266.33      19573.10       245.40 o
  -4   6   2      33482.09      33173.10       378.11 o
  -3   6   2      21692.44      21624.43       261.25 o
  -2   6   2      32144.07      32427.00       368.13 o
  -1   6   2      28256.66      27206.37       410.79 o
   0   6   2       6842.17       6100.23       124.05 o
   1   6   2        526.33        492.32        48.86 o
   2   6   2        523.53        553.69        47.33 o
   3   6   2         32.81        124.22        46.13 o
   4   6   2        236.26        337.62        68.82 o
   5   6   2        711.03        695.49        84.72 o
   6   6   2        830.01        706.93        94.80 o
   7   6   2       2187.05       1995.99       108.66 o
   8   6   2         59.65         52.72        85.97 o
   9   6   2        128.32        103.05       101.38 o
  10   6   2        497.54        498.92       119.01 o
  11   6   2       4211.47       4505.01       261.29 o
 -13   7   2        174.48         21.76       137.36 o
 -12   7   2       1895.68       1668.35       188.00 o
 -11   7   2       6984.54       7050.01       191.99 o
 -10   7   2       8303.03       8211.67       189.75 o
  -9   7   2      16769.51      16508.63       259.03 o
  -8   7   2      15033.79      14542.11       197.62 o
  -7   7   2       3474.88       3369.19        96.51 o
  -6   7   2        192.19        250.19        49.91 o
  -5   7   2        943.86        980.86        61.75 o
  -4   7   2        600.33        635.28        53.19 o
  -3   7   2        164.70        288.50        31.03 o
  -2   7   2       3091.62       2871.40        72.66 o
  -1   7   2       3269.23       3129.12        68.59 o
   0   7   2       4326.63       4242.05       115.68 o
   1   7   2         14.84         43.00        49.00 o
   2   7   2       1749.75       1793.94        74.70 o
   3   7   2        490.70        414.35        57.45 o
   4   7   2        229.86        292.63        77.51 o
   5   7   2       9041.20       8885.84       225.78 o
   6   7   2      14999.20      14974.91       251.79 o
   7   7   2      15084.14      15446.37       267.81 o
   8   7   2       4216.40       4117.90       159.32 o
   9   7   2        829.49        547.12       103.79 o
  10   7   2         60.53        -49.79       149.04 o
 -12   8   2       5540.98       5676.31       233.21 o
 -11   8   2      11950.28      12221.26       244.64 o
 -10   8   2      14722.61      15047.52       259.13 o
  -9   8   2      14948.37      14935.06       276.46 o
  -8   8   2      13709.47      13526.08       250.19 o
  -7   8   2       9469.18       9142.01       157.16 o
  -6   8   2      10286.95       9863.57       163.46 o
  -5   8   2      10717.05      10513.95       166.73 o
  -4   8   2      11703.46      11587.46       177.10 o
  -3   8   2      12121.70      12029.16       165.74 o
  -2   8   2       2383.89       2275.69        82.41 o
  -1   8   2         88.47         80.69        40.14 o
   0   8   2       1011.86        961.15        63.30 o
   1   8   2        153.00        142.06        58.30 o
   2   8   2       3851.19       3587.06        99.23 o
   3   8   2       1259.22       1152.75        73.39 o
   4   8   2       2022.95       1961.18       116.92 o
   5   8   2       7169.94       6845.67       184.30 o
   6   8   2      20289.16      20533.76       312.81 o
   7   8   2      20211.30      20185.46       320.31 o
   8   8   2       4286.96       4175.61       168.49 o
   9   8   2        816.32        626.73       111.37 o
  10   8   2        842.86        554.80       166.54 o
 -12   9   2       2987.52       2815.13       289.47 o
 -11   9   2       5620.54       5941.12       207.05 o
 -10   9   2      10065.85      10246.04       245.95 o
  -9   9   2       8659.50       8479.86       213.59 o
  -8   9   2      10198.11       9759.38       220.54 o
  -7   9   2      17354.60      17065.35       242.39 o
  -6   9   2      24734.44      24309.91       315.54 o
  -5   9   2      17306.31      16825.69       239.42 o
  -4   9   2       6831.78       6364.89       138.03 o
  -3   9   2       9499.75       9460.29       138.98 o
  -2   9   2        122.76        112.19        56.82 o
  -1   9   2       2307.11       2241.54        80.94 o
   0   9   2       6752.93       6340.63       169.61 o
   1   9   2         60.13         32.38        61.23 o
   2   9   2       1134.53       1079.25        71.97 o
   3   9   2       2130.98       2076.28       114.39 o
   4   9   2       2464.46       2400.61       128.63 o
   5   9   2       6281.00       6226.13       177.59 o
   6   9   2      12300.60      12090.79       238.33 o
   7   9   2      12338.91      12651.66       254.06 o
   8   9   2       8772.67       9735.44       321.21 o
   9   9   2       2921.36       3037.48       197.15 o
 -11  10   2          9.32         77.12       110.20 o
 -10  10   2        403.72        351.81       106.78 o
  -9  10   2        150.89         93.85        95.59 o
  -8  10   2       3953.82       3704.78       205.01 o
  -7  10   2      11488.27      11081.01       228.30 o
  -6  10   2      17385.80      16885.74       270.12 o
  -5  10   2      14991.37      14606.83       205.31 o
  -4  10   2       5003.10       4768.05       119.00 o
  -3  10   2       5124.86       4958.77       121.30 o
  -2  10   2        602.74        582.05        73.06 o
  -1  10   2       2056.40       2145.28        88.72 o
   0  10   2       4334.70       4058.80       185.37 o
   1  10   2        909.27        820.16        77.30 o
   2  10   2          0.54        -23.49        59.41 o
   3  10   2        788.13        697.19        77.00 o
   4  10   2        129.65        136.55        91.56 o
   5  10   2         68.83        -71.82        93.66 o
   6  10   2        750.84        701.27       116.34 o
   7  10   2       4617.28       5151.61       199.86 o
   8  10   2       7728.12       8652.38       271.70 o
 -10  11   2        436.27        442.91       112.14 o
  -9  11   2       1348.46       1482.96       175.96 o
  -8  11   2        210.41        150.86        90.00 o
  -7  11   2       3653.59       3619.04       160.29 o
  -6  11   2       9021.44       8920.44       164.13 o
  -5  11   2       2474.15       2326.22       102.28 o
  -4  11   2         24.62        -17.58        58.84 o
  -3  11   2         34.36         42.15        64.95 o
  -2  11   2         70.76        158.16        80.39 o
  -1  11   2        281.33        302.43        82.98 o
   0  11   2         81.88        102.70        85.32 o
   1  11   2       3511.10       3542.28       125.76 o
   2  11   2       4005.92       3911.69       123.93 o
   3  11   2        290.24        249.45        76.79 o
   4  11   2        623.32        412.69       104.72 o
   5  11   2       1671.86       1466.34       125.27 o
   6  11   2        847.93        592.36       120.44 o
   7  11   2        310.43        381.14       126.39 o
 -10  12   2       1631.49       1531.59       189.43 o
  -9  12   2       1710.83       1672.24       153.08 o
  -8  12   2        653.66        577.66       105.23 o
  -7  12   2         35.70         22.18        82.99 o
  -6  12   2        950.80        891.57        93.73 o
  -5  12   2        589.69        664.05        74.11 o
  -4  12   2        140.33        186.66        72.14 o
  -3  12   2        379.10        340.53        89.97 o
  -2  12   2        102.34        206.80        88.34 o
  -1  12   2        248.76        242.00        90.52 o
   0  12   2        188.87        222.82        90.12 o
   1  12   2       7332.71       7213.90       173.68 o
   2  12   2      15169.62      15002.40       240.66 o
   3  12   2      11212.73      11529.67       236.91 o
   4  12   2       4992.76       4922.29       185.53 o
   5  12   2       4704.84       4375.33       184.80 o
   6  12   2       3916.56       3585.75       184.79 o
  -9  13   2       3418.89       3518.06       248.59 o
  -8  13   2       5483.22       5861.97       242.46 o
  -7  13   2       4494.49       4846.52       191.81 o
  -6  13   2        957.10        922.96        93.69 o
  -5  13   2          8.80        -84.58        84.58 o
  -4  13   2         22.48        -13.46        74.38 o
  -3  13   2        727.85        687.88       102.17 o
  -2  13   2        118.74         58.08        94.48 o
  -1  13   2        185.34         42.34        99.57 o
   0  13   2        112.25         67.26       100.29 o
   1  13   2       6509.73       7028.22       183.96 o
   2  13   2      15244.44      16268.24       280.92 o
   3  13   2      13798.45      14366.39       307.94 o
   4  13   2       5744.41       6347.14       267.89 o
   5  13   2       4923.05       5094.52       253.87 o
  -7  14   2       4348.07       4926.48       211.45 o
  -6  14   2       1768.90       1749.63       157.45 o
  -5  14   2          5.64        -26.83       121.87 o
  -4  14   2        579.31        592.58       111.41 o
  -3  14   2        155.51        246.53       103.77 o
  -2  14   2        109.87         58.49       105.27 o
  -1  14   2        121.78        153.12       103.94 o
   0  14   2         76.13         95.33       108.80 o
   1  14   2       1172.90       1513.90       115.43 o
   2  14   2       4064.07       4581.42       197.18 o
   3  14   2       6057.79       6013.78       240.91 o
  -5  15   2         97.64         49.96       140.26 o
  -4  15   2       1683.16       1780.57       164.56 o
  -3  15   2       1940.83       2086.29       140.27 o
  -2  15   2       1091.50       1149.46       130.80 o
  -1  15   2        825.93        780.93       127.47 o
   0  15   2        448.36        301.96       105.14 o
  -2 -16   3       1167.01       1237.86       177.64 o
  -1 -16   3        638.38        595.74       120.01 o
   0 -16   3        417.41        452.61       114.10 o
   1 -16   3       2316.82       2508.43       217.27 o
   2 -16   3       4777.19       5180.14       217.16 o
   3 -16   3       7480.42       7612.77       216.62 o
   4 -16   3       5848.54       6000.74       354.54 o
   5 -16   3       2976.91       3426.97       287.14 o
   6 -16   3       3284.56       3571.13       200.39 o
  -4 -15   3          1.79        -75.67        95.42 o
  -3 -15   3        302.38        111.19        93.36 o
  -2 -15   3         29.47        -66.93        85.96 o
  -1 -15   3         38.68         70.56        83.28 o
   0 -15   3        177.99        132.95        83.61 o
   1 -15   3       3140.90       2936.99       156.47 o
   2 -15   3      10604.51      10479.20       228.11 o
   3 -15   3      14169.94      14270.59       298.60 o
   4 -15   3      11602.38      11844.17       286.69 o
   5 -15   3       8124.88       8091.37       243.68 o
   6 -15   3       7663.23       8033.56       237.42 o
   7 -15   3       5912.31       5846.51       226.21 o
   8 -15   3       2118.29       2128.86       233.59 o
  -6 -14   3        354.70        213.65       154.53 o
  -5 -14   3         71.09         78.05       103.51 o
  -4 -14   3        177.56        121.58        91.84 o
  -3 -14   3        709.27        752.51        92.85 o
  -2 -14   3       2372.14       2383.98       114.63 o
  -1 -14   3        747.35        723.50        77.26 o
   0 -14   3          7.11          2.45        62.91 o
   1 -14   3       3694.99       3299.67       126.22 o
   2 -14   3      13791.64      13254.19       231.91 o
   3 -14   3      12829.62      12886.15       238.42 o
   4 -14   3      10806.46      10672.99       217.99 o
   5 -14   3      12006.11      11942.08       230.19 o
   6 -14   3      11689.90      11027.25       225.92 o
   7 -14   3       7996.38       7762.51       226.39 o
   8 -14   3       2313.65       2467.36       214.39 o
   9 -14   3       1595.66       1902.07       214.91 o
  -7 -13   3       1932.61       1892.35       182.37 o
  -6 -13   3        216.50        -16.08       140.30 o
  -5 -13   3         91.25         98.26        96.55 o
  -4 -13   3       2476.51       2856.00       133.13 o
  -3 -13   3       3938.78       4219.00       137.42 o
  -2 -13   3       5096.18       5250.88       130.64 o
  -1 -13   3       3054.18       3004.37       109.11 o
   0 -13   3       1060.57       1056.05        71.39 o
   1 -13   3         41.75        106.36        75.15 o
   2 -13   3       2459.97       2270.14       112.71 o
   3 -13   3       1527.55       1392.46        83.18 o
   4 -13   3        440.02        458.02        66.74 o
   5 -13   3        727.97        760.95        91.26 o
   6 -13   3       3787.54       3679.12       146.20 o
   7 -13   3       5914.98       5815.50       198.83 o
   8 -13   3       1806.75       1662.68       128.63 o
   9 -13   3        393.88        353.10       157.82 o
  10 -13   3        228.87        244.13       165.78 o
  -8 -12   3        157.51        200.03       166.13 o
  -7 -12   3         31.49        -49.45       138.05 o
  -6 -12   3        256.74        202.00        97.05 o
  -5 -12   3       3369.32       3264.81       146.67 o
  -4 -12   3       9391.47       9247.03       191.11 o
  -3 -12   3      10556.96      10527.63       184.50 o
  -2 -12   3      12270.66      11513.82       171.90 o
  -1 -12   3      11949.26      11587.92       165.87 o
   0 -12   3      12059.52      11853.68       184.70 o
   1 -12   3       9331.54       8933.20       174.58 o
   2 -12   3       5227.93       4964.61       121.15 o
   3 -12   3       5821.48       5988.35       126.37 o
   4 -12   3       2932.91       2831.77       123.03 o
   5 -12   3        423.73        366.63        77.22 o
   6 -12   3       1277.27       1326.92        91.84 o
   7 -12   3       3952.60       3874.53       140.07 o
   8 -12   3       1503.98       1388.75       127.91 o
   9 -12   3         49.71        -30.14        96.29 o
  10 -12   3        389.19        315.57       157.17 o
  11 -12   3         93.21         60.53       166.04 o
  -9 -11   3          1.36         86.10       173.14 o
  -8 -11   3        596.33        408.26       155.85 o
  -7 -11   3        784.72        517.33       149.76 o
  -6 -11   3        787.82        585.88        96.47 o
  -5 -11   3       1049.74        757.17        92.56 o
  -4 -11   3       6755.53       6399.43       145.96 o
  -3 -11   3       9755.46       9277.58       160.21 o
  -2 -11   3       8581.64       8204.57       138.64 o
  -1 -11   3      13470.17      13219.89       173.79 o
   0 -11   3      28394.44      27756.47       353.34 o
   1 -11   3      32258.46      31921.47       353.22 o
   2 -11   3      23141.93      22785.92       271.53 o
   3 -11   3      13724.93      13414.20       213.31 o
   4 -11   3      17433.49      17470.88       252.54 o
   5 -11   3       4470.78       4191.39        99.22 o
   6 -11   3        349.82        412.28        55.70 o
   7 -11   3       1464.90       1549.06        95.30 o
   8 -11   3        606.56        411.36        94.91 o
   9 -11   3        199.91        230.91        98.51 o
  10 -11   3       1121.52       1154.02       122.74 o
  11 -11   3        165.10        168.17       152.18 o
  -9 -10   3        466.02        722.60       171.81 o
  -8 -10   3        946.81       1000.35       116.60 o
  -7 -10   3         16.20        -74.65        88.88 o
  -6 -10   3       1622.20       1519.32       102.05 o
  -5 -10   3         85.69          4.59        75.83 o
  -4 -10   3        302.37        236.10        69.89 o
  -3 -10   3        582.86        557.25        66.70 o
  -2 -10   3       2228.31       2138.04        84.28 o
  -1 -10   3       9975.52       9375.83       133.88 o
   0 -10   3      28414.70      28031.70       346.28 o
   1 -10   3      43810.69      43150.70       448.39 o
   2 -10   3      30463.73      29602.74       324.46 o
   3 -10   3       6750.90       6538.34       139.75 o
   4 -10   3       1808.71       1632.68        68.32 o
   5 -10   3       2347.42       2241.29        79.43 o
   6 -10   3        820.94        825.20        58.17 o
   7 -10   3          9.06        -31.82        56.05 o
   8 -10   3         83.20         44.11        57.86 o
   9 -10   3        519.30        573.21        72.32 o
  10 -10   3       2352.85       2135.85       113.81 o
  11 -10   3        176.31         81.77       130.13 o
  12 -10   3        170.01         40.18       136.18 o
 -10  -9   3          2.21        229.71       166.26 o
  -9  -9   3         19.91        172.06       110.54 o
  -8  -9   3        132.63        168.96       100.02 o
  -7  -9   3       4799.74       4648.93       175.18 o
  -6  -9   3      18585.85      18514.15       278.14 o
  -5  -9   3      16325.18      16242.50       245.99 o
  -4  -9   3       6040.21       5654.60       122.91 o
  -3  -9   3          1.44        -13.62        51.53 o
  -2  -9   3         51.12         49.18        45.96 o
  -1  -9   3       4799.44       4734.88       100.86 o
   0  -9   3      19361.85      19091.14       248.38 o
   1  -9   3      25100.47      25236.39       278.41 o
   2  -9   3      29289.54      29441.76       350.40 o
   3  -9   3       4967.35       4987.42       115.06 o
   4  -9   3       4317.85       4327.82        88.46 o
   5  -9   3       3169.17       3425.98        83.96 o
   6  -9   3       3388.83       3360.00        90.22 o
   7  -9   3       1720.00       1667.11        80.70 o
   8  -9   3        173.11        186.85        59.61 o
   9  -9   3        652.28        665.74        72.39 o
  10  -9   3         34.48        -38.18        69.37 o
  11  -9   3        910.52        934.86       126.61 o
  12  -9   3        457.83        369.71       109.94 o
 -11  -8   3        325.20        331.89       181.45 o
 -10  -8   3          3.21         22.89       159.83 o
  -9  -8   3        124.87         18.28       105.30 o
  -8  -8   3       1242.78       1359.02       112.67 o
  -7  -8   3       6796.69       6409.29       182.03 o
  -6  -8   3      25991.02      24708.71       332.35 o
  -5  -8   3      26202.93      25675.66       330.84 o
  -4  -8   3      12527.93      12191.47       172.48 o
  -3  -8   3        863.37        783.66        56.95 o
  -2  -8   3       1480.19       1321.13        58.94 o
  -1  -8   3       5820.46       5824.26       102.28 o
   0  -8   3       5053.54       5185.55        94.51 o
   1  -8   3       2554.12       2785.53        72.16 o
   2  -8   3      14608.37      15957.90       209.91 o
   3  -8   3       1536.39       1548.27        52.89 o
   4  -8   3         83.18        141.30        33.11 o
   5  -8   3       1016.48       1016.85        55.96 o
   6  -8   3       5065.79       4848.33       100.33 o
   7  -8   3       1542.95       1386.97        73.70 o
   8  -8   3       2140.78       2206.05        94.64 o
   9  -8   3      10911.19      11084.25       209.91 o
  10  -8   3       8923.28       8771.99       198.01 o
  11  -8   3       6213.69       5728.97       181.48 o
  12  -8   3       3235.25       3162.70       160.90 o
 -11  -7   3        995.52        954.20       175.45 o
 -10  -7   3        283.84         -1.65       107.32 o
  -9  -7   3       2177.37       1912.17       144.94 o
  -8  -7   3       5821.47       5820.46       145.53 o
  -7  -7   3       9569.62       9430.36       181.62 o
  -6  -7   3      14894.35      14835.83       201.13 o
  -5  -7   3      18144.59      17547.05       243.97 o
  -4  -7   3      19075.63      18793.81       224.19 o
  -3  -7   3       5281.23       4832.93        92.49 o
  -2  -7   3      13411.23      12615.61       155.64 o
  -1  -7   3      37173.88      36778.80       373.44 o
   0  -7   3      48404.93      47954.75       472.87 o
   1  -7   3       8846.74       8452.26       130.22 o
   2  -7   3        750.58        893.75        55.95 o
   3  -7   3        556.47        540.19        35.39 o
   4  -7   3        833.74        849.88        42.41 o
   5  -7   3         63.32        102.44        37.92 o
   6  -7   3        735.28        890.85        55.32 o
   7  -7   3         11.00          2.36        61.59 o
   8  -7   3       7280.78       7206.36       162.08 o
   9  -7   3      22038.86      21854.59       315.22 o
  10  -7   3      18047.28      17875.31       286.36 o
  11  -7   3       8242.23       8223.92       209.22 o
  12  -7   3       4207.86       3999.69       182.56 o
  13  -7   3       5242.03       5244.48       208.07 o
 -12  -6   3        753.36        927.39       212.11 o
 -11  -6   3       1666.06       1396.75       153.42 o
 -10  -6   3         32.78        -91.70       101.54 o
  -9  -6   3       2564.59       2492.27       125.32 o
  -8  -6   3       5560.44       5396.63       125.28 o
  -7  -6   3        709.69        702.28        64.32 o
  -6  -6   3       3931.77       3903.28        98.68 o
  -5  -6   3      19974.65      19168.04       252.94 o
  -4  -6   3      39036.98      38837.30       399.88 o
  -3  -6   3      36995.22      36533.16       372.10 o
  -2  -6   3      43597.53      44629.86       439.73 o
  -1  -6   3     102796.53     105644.75      1024.35 o
   0  -6   3      75340.71      78646.98       754.23 o
   1  -6   3      16879.25      16995.24       205.17 o
   2  -6   3        319.69        315.20        23.97 o
   3  -6   3       2413.62       2435.60        48.63 o
   4  -6   3        131.92        185.06        32.74 o
   5  -6   3        389.42        394.43        47.07 o
   6  -6   3       1286.67       1248.45        74.89 o
   7  -6   3        461.14        541.12        91.00 o
   8  -6   3       2438.14       2324.92       139.10 o
   9  -6   3       9548.24       9131.28       262.56 o
  10  -6   3      14856.99      15423.35       304.30 o
  11  -6   3       4546.60       4255.42       203.05 o
  12  -6   3       3158.84       2875.33       197.94 o
  13  -6   3       5860.53       5390.32       204.41 o
 -12  -5   3         25.50        101.22       134.76 o
 -11  -5   3       1735.68       1539.61       129.57 o
 -10  -5   3       1098.77       1018.92       100.12 o
  -9  -5   3        158.91         66.64        76.18 o
  -8  -5   3        119.81        112.67        77.09 o
  -7  -5   3       2500.08       2510.93        88.06 o
  -6  -5   3        588.71        471.15        48.86 o
  -5  -5   3       1981.68       2229.84        67.87 o
  -4  -5   3      47500.25      48059.00       478.62 o
  -3  -5   3      48044.94      48087.30       503.55 o
  -2  -5   3      42553.50      45961.07       492.98 o
  -1  -5   3      40219.23      45265.34       439.91 o
   0  -5   3      12881.42      13738.43       152.42 o
   1  -5   3      14888.49      16251.59       170.60 o
   2  -5   3        117.46        169.45        19.82 o
   3  -5   3       1582.15       1607.62        45.81 o
   4  -5   3       8064.59       8548.08       155.06 o
   5  -5   3        773.30        931.86        71.26 o
   6  -5   3        135.34        174.24        69.45 o
   7  -5   3       1250.39       1146.81        95.43 o
   8  -5   3        326.98        256.94        94.27 o
   9  -5   3        695.69        479.40       107.37 o
  10  -5   3       2911.15       2334.73       145.67 o
  11  -5   3       1445.47       1260.44       128.85 o
  12  -5   3       4194.92       3972.79       215.27 o
  13  -5   3       8361.92       8207.80       377.93 o
 -12  -4   3         88.18        660.26       197.83 o
 -11  -4   3       6280.12       6697.20       203.17 o
 -10  -4   3      13308.36      13626.48       229.35 o
  -9  -4   3      13300.15      12751.60       262.79 o
  -8  -4   3       7681.84       7473.08       126.14 o
  -7  -4   3      16889.83      16394.90       208.78 o
  -6  -4   3      28620.41      27847.13       305.25 o
  -5  -4   3       5274.83       5107.51        79.03 o
  -4  -4   3       7419.31       8003.68       108.53 o
  -3  -4   3      26677.65      27891.30       284.08 o
  -2  -4   3      14825.15      16730.66       198.47 o
  -1  -4   3        121.18        295.18        32.47 o
   0  -4   3         83.10        262.05        40.57 o
   1  -4   3       5425.72       5015.19        79.26 o
   2  -4   3       2673.69       3169.23        63.39 o
   3  -4   3       2161.78       2281.45        87.71 o
   4  -4   3       6838.85       7899.82       145.73 o
   5  -4   3       1423.26       1381.20        84.99 o
   6  -4   3       3403.22       3366.25       123.46 o
   7  -4   3       9654.14       9565.88       181.57 o
   8  -4   3       9473.00       9395.90       192.36 o
   9  -4   3       6052.10       5951.69       158.95 o
  10  -4   3          8.39        -91.01        91.01 o
  11  -4   3         10.27       -100.87       100.87 o
  12  -4   3        787.52        541.49       115.60 o
  13  -4   3       3980.06       3979.05       225.23 o
 -13  -3   3          3.58         35.03       142.78 o
 -12  -3   3        769.54        749.08       138.72 o
 -11  -3   3      11040.51      10960.41       239.88 o
 -10  -3   3      26824.11      27530.37       350.40 o
  -9  -3   3      21611.97      21321.55       318.75 o
  -8  -3   3      22111.79      20762.96       309.68 o
  -7  -3   3      21766.61      21120.92       231.69 o
  -6  -3   3      21750.06      21976.75       248.25 o
  -5  -3   3      20133.00      19806.85       221.66 o
  -4  -3   3       3803.34       3865.86        59.91 o
  -3  -3   3       2333.52       2224.33        41.09 o
  -2  -3   3       6754.84       6847.97       201.94 o
  -1  -3   3      56068.04      58107.18       509.19 o
   0  -3   3         21.48        102.42        37.15 o
   1  -3   3         53.72        109.53        24.35 o
   2  -3   3      24125.42      23503.31       294.47 o
   3  -3   3       1549.92       1647.34        58.20 o
   4  -3   3       9337.16       9514.62       138.35 o
   5  -3   3       5205.12       5030.36        98.85 o
   6  -3   3      14339.18      13799.23       200.07 o
   7  -3   3      29974.98      29795.46       303.92 o
   8  -3   3      23568.67      23777.72       259.77 o
   9  -3   3      17458.70      17776.92       253.76 o
  10  -3   3       4644.28       4588.26       151.79 o
  11  -3   3       2301.35       2067.96       119.87 o
  12  -3   3        685.25        552.90       118.78 o
  13  -3   3         17.96       -132.15       132.15 o
 -13  -2   3        191.69         20.74       139.55 o
 -12  -2   3        651.31        320.85       110.90 o
 -11  -2   3       4296.14       3827.47       173.47 o
 -10  -2   3      14992.74      14554.84       262.21 o
  -9  -2   3      19889.04      19199.36       265.50 o
  -8  -2   3      12142.95      11725.78       192.35 o
  -7  -2   3      10146.93       9592.06       134.11 o
  -6  -2   3      35213.85      36322.25       350.55 o
  -5  -2   3      30377.21      30975.79       319.88 o
  -4  -2   3      29931.49      30403.30       280.83 o
  -3  -2   3      14946.29      16199.75       184.87 o
  -2  -2   3      18929.65      19827.89       204.89 o
  -1  -2   3       6679.74       8017.09       124.11 o
   0  -2   3       2284.31       3086.85        46.15 o
   1  -2   3       1182.56        913.36        65.87 o
   2  -2   3      22423.21      24629.93       243.65 o
   3  -2   3        586.42        632.44        38.79 o
   4  -2   3      24097.59      25115.91       262.13 o
   5  -2   3      20778.59      20289.00       225.94 o
   6  -2   3      31511.42      31410.56       396.51 o
   7  -2   3      31280.67      31153.13       313.15 o
   8  -2   3      34284.07      34740.66       391.72 o
   9  -2   3      26509.28      27197.84       337.64 o
  10  -2   3       9394.37       9610.92       189.40 o
  11  -2   3       7303.33       7429.53       181.64 o
  12  -2   3       6885.48       7369.93       221.82 o
  13  -2   3       4007.91       4175.37       256.11 o
 -13  -1   3         61.82       -130.24       131.76 o
 -12  -1   3        515.88        311.22       112.00 o
 -11  -1   3        424.33        191.07       101.12 o
 -10  -1   3        263.47         61.42        71.14 o
  -9  -1   3       1074.32       1174.53        94.86 o
  -8  -1   3       9107.59       9219.47       146.30 o
  -7  -1   3       9534.04       9449.81       156.12 o
  -6  -1   3      32728.92      33135.12       355.77 o
  -5  -1   3      51830.06      52863.88       482.78 o
  -4  -1   3      79199.84      83283.01       790.45 o
  -3  -1   3      20023.97      20069.63       186.93 o
  -2  -1   3      16584.90      18187.09       180.41 o
  -1  -1   3       9248.75       9404.92        96.03 o
   0  -1   3        336.64        371.99        38.41 o
   1  -1   3       1216.09       1240.55        50.95 o
   2  -1   3      23017.72      24282.38       239.81 o
   3  -1   3        289.72        343.54        27.00 o
   4  -1   3      12679.36      13303.56       154.01 o
   5  -1   3      27934.29      28330.29       297.34 o
   6  -1   3       4279.73       4494.65        91.75 o
   7  -1   3       6948.65       6631.86       150.40 o
   8  -1   3      13200.06      13485.69       226.30 o
   9  -1   3      22571.85      23546.98       335.96 o
  10  -1   3      11815.39      11913.27       252.38 o
  11  -1   3       7825.50       8430.49       214.44 o
  12  -1   3       8361.08       9338.99       236.21 o
  13  -1   3       7379.85       8692.04       349.02 o
 -13   0   3       1068.70        649.79       140.59 o
 -12   0   3       4086.53       4060.08       186.66 o
 -11   0   3       8873.66       8795.73       222.49 o
 -10   0   3       8589.27       8482.94       167.52 o
  -9   0   3        375.84        239.39        68.67 o
  -8   0   3       1050.74       1050.00        74.36 o
  -7   0   3       4988.08       4877.83       106.56 o
  -6   0   3      19103.38      20148.93       214.33 o
  -5   0   3      20661.25      20624.00       210.45 o
  -4   0   3      33861.68      34968.50       300.50 o
  -3   0   3       8272.25       9210.34        94.43 o
  -2   0   3       2288.10       2825.64        66.84 o
  -1   0   3        997.16       1211.20        46.95 o
   0   0   3       3486.70       3198.43        66.23 o
   1   0   3       6503.42       7258.97       108.71 o
   2   0   3      12912.39      14421.94       151.21 o
   3   0   3       4487.94       5339.80        63.43 o
   4   0   3        148.43        296.30        27.38 o
   5   0   3       2098.15       2076.99        70.88 o
   6   0   3       5883.17       5791.13       127.31 o
   7   0   3       1058.15        839.61        74.93 o
   8   0   3       1399.24       1266.26        91.13 o
   9   0   3       9115.85       9250.80       196.63 o
  10   0   3       9627.03       9916.04       251.61 o
  11   0   3       4200.63       4153.19       211.57 o
  12   0   3       2431.29       2764.50       205.40 o
  13   0   3       4930.63       5834.24       235.12 o
 -13   1   3       5092.12       5041.80       214.78 o
 -12   1   3      12015.52      12447.03       292.70 o
 -11   1   3      27942.58      28946.70       458.92 o
 -10   1   3      18582.81      18438.16       280.05 o
  -9   1   3       4801.41       4386.64       138.10 o
  -8   1   3        153.04         78.69        62.95 o
  -7   1   3         65.12         -0.66        51.18 o
  -6   1   3         42.60         -5.21        39.94 o
  -5   1   3         80.59        126.54        35.28 o
  -4   1   3       1326.60       1216.28        46.50 o
  -3   1   3       5289.80       5667.23        68.24 o
  -2   1   3       4911.87       5346.43       121.11 o
  -1   1   3       7022.27       7155.52       150.29 o
   0   1   3         13.83         84.82        42.08 o
   1   1   3       2175.53       1894.65        53.24 o
   2   1   3      21798.57      21365.00       237.18 o
   3   1   3      58536.09      60589.66       715.66 o
   4   1   3      32403.11      33375.07       377.26 o
   5   1   3      29016.02      28781.43       341.54 o
   6   1   3      35715.43      35563.82       374.42 o
   7   1   3      20348.79      20112.24       276.20 o
   8   1   3        608.87        563.31        85.92 o
   9   1   3       4036.07       4206.47       191.14 o
  10   1   3       4762.93       4794.50       217.47 o
  11   1   3        431.91        230.56       133.88 o
  12   1   3         31.40       -118.30       157.27 o
 -13   2   3      10375.38      10901.77       260.91 o
 -12   2   3      12095.92      12836.60       264.57 o
 -11   2   3      23872.03      24331.65       365.09 o
 -10   2   3      23967.08      23714.78       469.63 o
  -9   2   3      15478.09      15226.25       218.08 o
  -8   2   3       8209.98       7910.48       143.53 o
  -7   2   3      12565.91      12537.66       173.09 o
  -6   2   3      20823.26      21352.19       296.93 o
  -5   2   3      10274.15      10667.85       145.22 o
  -4   2   3       3296.96       3554.50        61.22 o
  -3   2   3       1399.43       1624.20        48.68 o
  -2   2   3       3332.40       3430.46        55.95 o
  -1   2   3        374.42        357.51        23.87 o
   0   2   3         43.89         43.28        34.64 o
   1   2   3        143.36        166.00        28.93 o
   2   2   3      24924.48      25311.30       257.77 o
   3   2   3      51109.96      51358.07       553.71 o
   4   2   3      50964.78      51032.96       559.63 o
   5   2   3      41854.27      43201.41       486.82 o
   6   2   3      30199.63      30392.94       384.62 o
   7   2   3      24532.64      24601.89       328.53 o
   8   2   3       4601.80       4652.81       205.07 o
   9   2   3        245.19        222.31       116.47 o
  10   2   3        303.94        246.55       124.82 o
  11   2   3        383.15        281.23       136.88 o
  12   2   3       1558.34       1517.57       175.44 o
 -13   3   3       2943.75       2538.90       182.86 o
 -12   3   3       4546.55       4505.27       200.75 o
 -11   3   3      14480.03      14493.12       266.68 o
 -10   3   3      12976.30      13154.53       289.07 o
  -9   3   3       9596.12       9512.97       178.57 o
  -8   3   3       5372.90       5434.42       122.83 o
  -7   3   3      18020.73      18108.63       224.29 o
  -6   3   3      31000.15      30470.34       328.19 o
  -5   3   3       6225.72       6048.38       100.53 o
  -4   3   3       1369.10       1364.46        98.13 o
  -3   3   3      13170.74      12537.18       241.44 o
  -2   3   3       3699.24       3756.65        48.18 o
  -1   3   3        167.46        141.72        32.69 o
   0   3   3        739.91        807.57        41.95 o
   1   3   3         28.51         48.04        31.94 o
   2   3   3       9856.67       9615.69       122.27 o
   3   3   3      33116.67      32612.29       502.24 o
   4   3   3      48138.09      46876.07       562.98 o
   5   3   3      22984.67      22796.23       295.25 o
   6   3   3      11133.50      10863.99       187.75 o
   7   3   3      20230.26      19487.15       283.26 o
   8   3   3      15860.01      15450.10       256.89 o
   9   3   3       8339.17       8752.86       248.31 o
  10   3   3       1240.14       1399.79       154.16 o
  11   3   3       1078.34       1151.09       160.60 o
  12   3   3       1589.57       1485.31       179.75 o
 -13   4   3        348.13        159.39       126.25 o
 -12   4   3        189.19        104.11       112.24 o
 -11   4   3        420.35        262.63        84.01 o
 -10   4   3       4462.56       4260.11       140.92 o
  -9   4   3       7217.34       7131.63       147.16 o
  -8   4   3       5926.08       5727.60       127.32 o
  -7   4   3      16645.96      16273.98       210.60 o
  -6   4   3      16881.04      16425.72       179.65 o
  -5   4   3       1342.85       1281.82        43.58 o
  -4   4   3      13047.02      14037.02       189.08 o
  -3   4   3      34350.08      35897.02       367.79 o
  -2   4   3      12918.88      13289.06       169.21 o
  -1   4   3         70.00        153.37        35.85 o
   0   4   3         50.95        212.52        27.76 o
   1   4   3       5710.07       6245.68       103.24 o
   2   4   3        179.61        166.60        37.51 o
   3   4   3       6073.42       5898.58       155.07 o
   4   4   3      15648.84      15232.82       230.65 o
   5   4   3       8949.50       8470.75       171.86 o
   6   4   3       2756.55       2532.47       122.49 o
   7   4   3       7488.50       7188.74       171.49 o
   8   4   3      14310.52      15123.96       258.00 o
   9   4   3      17722.54      18435.46       298.22 o
  10   4   3       5139.55       5803.46       242.91 o
  11   4   3         56.28        410.35       157.61 o
 -13   5   3       6275.14       6756.76       235.97 o
 -12   5   3       5307.81       5144.93       200.64 o
 -11   5   3       1054.91        879.82        91.14 o
 -10   5   3       1219.50       1144.95        87.84 o
  -9   5   3       1643.91       1536.03        88.58 o
  -8   5   3       1354.47       1277.69        57.16 o
  -7   5   3       1846.11       1555.76        58.13 o
  -6   5   3       2034.51       1866.93        53.94 o
  -5   5   3          6.92         23.93        30.01 o
  -4   5   3       4640.44       4565.52        88.58 o
  -3   5   3      13210.96      12846.96       151.38 o
  -2   5   3      20495.27      20831.11       228.52 o
  -1   5   3        190.16        260.38        41.58 o
   0   5   3       1924.79       1911.86        54.82 o
   1   5   3      12656.31      13168.75       163.66 o
   2   5   3      31446.38      31553.45       331.56 o
   3   5   3      10519.21      10560.25       152.58 o
   4   5   3         27.80         -1.72        64.62 o
   5   5   3       1121.68       1015.75        91.09 o
   6   5   3         83.89         60.84        85.27 o
   7   5   3       1454.75       1471.98       105.45 o
   8   5   3       6721.05       7183.46       188.49 o
   9   5   3       8130.53       8300.35       213.51 o
  10   5   3       2199.54       2384.04       147.49 o
  11   5   3        378.00        577.77       169.96 o
 -13   6   3       6232.07       6339.47       235.45 o
 -12   6   3       6073.94       5909.89       206.51 o
 -11   6   3       4445.56       4235.58       150.57 o
 -10   6   3         75.47         10.31        74.95 o
  -9   6   3        170.54        170.62        69.96 o
  -8   6   3        157.86         98.04        51.77 o
  -7   6   3       1118.66       1091.96        63.02 o
  -6   6   3        785.68        743.07        64.99 o
  -5   6   3         45.33          6.09        39.98 o
  -4   6   3        541.15        441.39        47.44 o
  -3   6   3       6002.75       5798.17        99.72 o
  -2   6   3      15531.97      15934.75       207.85 o
  -1   6   3      14870.49      14159.21       175.16 o
   0   6   3      15694.47      15561.60       170.53 o
   1   6   3      44084.16      43884.77       446.65 o
   2   6   3      63262.70      62520.49       645.68 o
   3   6   3      38259.50      37584.16       441.79 o
   4   6   3      12698.74      12371.42       254.07 o
   5   6   3        932.75        778.36        88.16 o
   6   6   3        810.99        736.00        96.83 o
   7   6   3          6.68        -92.64        92.64 o
   8   6   3        179.11         30.45        89.22 o
   9   6   3        940.23        901.42       117.08 o
  10   6   3        303.13        137.22       120.24 o
  11   6   3        425.28        726.90       178.64 o
 -12   7   3       5555.86       5870.89       236.12 o
 -11   7   3       8749.25       9056.33       259.54 o
 -10   7   3       5043.60       4785.64       159.83 o
  -9   7   3       1211.92       1145.71        92.27 o
  -8   7   3         25.30        -25.68        78.21 o
  -7   7   3       4828.82       4514.10       105.92 o
  -6   7   3       3569.12       3348.85       107.32 o
  -5   7   3        161.50         96.53        48.80 o
  -4   7   3       2910.75       2983.18        96.42 o
  -3   7   3        166.93        197.68        45.98 o
  -2   7   3      11622.15      11436.98       157.61 o
  -1   7   3      18149.81      17287.17       210.67 o
   0   7   3      30121.13      29266.75       316.40 o
   1   7   3      47903.27      46199.45       474.77 o
   2   7   3      33182.92      31432.29       376.43 o
   3   7   3      25413.71      24415.54       310.18 o
   4   7   3      18334.84      17766.98       264.90 o
   5   7   3       4473.27       4268.95       151.61 o
   6   7   3       2211.89       2119.44       125.73 o
   7   7   3        952.12        885.21       115.22 o
   8   7   3        554.24        539.05       101.40 o
   9   7   3         33.24        -81.41       108.75 o
  10   7   3         75.29       -128.19       128.19 o
 -12   8   3       3556.33       3400.10       205.59 o
 -11   8   3       9439.29       9309.52       237.42 o
 -10   8   3       7789.27       8235.47       220.87 o
  -9   8   3        989.76        965.37       103.55 o
  -8   8   3         22.29        -48.91        80.30 o
  -7   8   3         90.08         53.65        78.57 o
  -6   8   3        266.18        186.17        56.72 o
  -5   8   3       3537.61       3504.22       146.09 o
  -4   8   3       7787.38       7705.14       134.72 o
  -3   8   3       4521.38       4315.22       106.42 o
  -2   8   3        860.87        875.06        63.75 o
  -1   8   3      11902.33      11857.64       169.19 o
   0   8   3      13682.15      12899.26       175.97 o
   1   8   3       9715.30       8843.09       145.87 o
   2   8   3       8106.38       7648.77       140.81 o
   3   8   3       9957.76       9631.57       164.41 o
   4   8   3       7993.63       7700.93       176.43 o
   5   8   3       5089.23       4876.60       159.98 o
   6   8   3       3500.45       3853.01       171.03 o
   7   8   3       3034.41       3539.55       176.00 o
   8   8   3       1095.56       1214.75       116.62 o
   9   8   3          8.67       -114.42       114.42 o
 -11   9   3       3041.30       3111.08       172.71 o
 -10   9   3       2372.89       2398.55       148.06 o
  -9   9   3         15.56          0.87        91.87 o
  -8   9   3       1436.79       1336.16       109.12 o
  -7   9   3       2956.46       2898.57       145.25 o
  -6   9   3       6339.63       6334.03       150.54 o
  -5   9   3      13222.69      13159.54       256.86 o
  -4   9   3      15260.73      15106.65       189.25 o
  -3   9   3       8946.75       8959.35       151.47 o
  -2   9   3       3795.07       3754.28       137.33 o
  -1   9   3        171.60         89.16        86.88 o
   0   9   3         20.82         12.74        70.37 o
   1   9   3        134.53         73.65        62.97 o
   2   9   3        349.10        320.59        67.89 o
   3   9   3       2434.56       2536.70       114.23 o
   4   9   3       8030.44       8082.03       186.04 o
   5   9   3       6313.27       6644.78       188.69 o
   6   9   3       1848.51       2024.48       132.40 o
   7   9   3       2727.99       3310.44       173.76 o
   8   9   3        212.66        411.28       110.46 o
   9   9   3        526.55        464.93       130.19 o
 -11  10   3        145.10         54.54       112.69 o
 -10  10   3         10.93        -98.42        98.42 o
  -9  10   3        214.26         22.69        95.75 o
  -8  10   3       3294.05       2986.21       149.17 o
  -7  10   3       6587.47       6566.36       185.54 o
  -6  10   3       3438.32       3360.36       148.03 o
  -5  10   3       5306.58       5369.71       115.28 o
  -4  10   3      11375.21      10627.49       159.87 o
  -3  10   3      19709.44      19193.99       248.21 o
  -2  10   3      13870.27      13601.75       200.46 o
  -1  10   3       5863.08       5389.28       153.82 o
   0  10   3       4746.46       4435.81       145.73 o
   1  10   3       7127.55       6707.93       142.77 o
   2  10   3       2361.82       2164.62       104.48 o
   3  10   3         60.77        -43.19        69.17 o
   4  10   3       1490.70       1502.41       114.97 o
   5  10   3       2035.12       1979.05       131.72 o
   6  10   3        583.50        540.35       119.23 o
   7  10   3        320.97        268.65       121.92 o
   8  10   3        147.40        280.21       134.66 o
 -10  11   3        191.65        155.02       110.60 o
  -9  11   3         12.26         46.70        97.57 o
  -8  11   3         40.74         40.55        93.55 o
  -7  11   3        478.32        492.69        97.15 o
  -6  11   3       1557.16       1628.53        97.37 o
  -5  11   3       2427.60       2446.36       101.65 o
  -4  11   3       5946.07       5946.88       140.67 o
  -3  11   3      15809.51      15457.69       223.43 o
  -2  11   3      21086.30      20730.90       304.85 o
  -1  11   3      20209.23      20308.78       301.30 o
   0  11   3      14052.56      13670.89       240.57 o
   1  11   3      10268.46      10083.91       213.25 o
   2  11   3       4193.66       4130.07       155.82 o
   3  11   3        135.47         66.61        77.44 o
   4  11   3          7.00        -98.92        98.92 o
   5  11   3         90.56        -59.18       108.90 o
   6  11   3        176.98         95.32       119.00 o
   7  11   3        128.78         99.91       130.02 o
  -9  12   3        700.99        567.04       113.78 o
  -8  12   3       1128.41       1015.23       115.55 o
  -7  12   3        636.08        577.15        89.42 o
  -6  12   3         13.33         43.55        77.07 o
  -5  12   3        565.39        630.20        94.86 o
  -4  12   3       5454.41       5664.24       148.20 o
  -3  12   3       8192.09       8494.34       172.87 o
  -2  12   3      12853.11      12992.21       244.46 o
  -1  12   3      14080.36      14001.38       255.33 o
   0  12   3       9709.14      10001.52       216.58 o
   1  12   3       8007.21       8609.42       188.85 o
   2  12   3       3105.16       3482.29       156.54 o
   3  12   3         63.85        142.03       123.31 o
   4  12   3         42.08        -30.22       123.96 o
   5  12   3        186.14        222.90       140.50 o
  -8  13   3       4494.40       4666.57       202.32 o
  -7  13   3       3556.37       3656.22       154.31 o
  -6  13   3       1216.25       1251.10       112.92 o
  -5  13   3        170.52         21.95        92.99 o
  -4  13   3        576.58        712.27        89.37 o
  -3  13   3       1628.15       1783.16       122.31 o
  -2  13   3       1875.57       2078.31       128.11 o
  -1  13   3       1503.61       1443.10       123.66 o
   0  13   3       1633.13       1811.89       137.72 o
   1  13   3       3344.72       3836.92       173.40 o
   2  13   3       2783.82       3408.20       190.85 o
   3  13   3        218.89        421.07       138.28 o
   4  13   3         18.99        -68.56       141.11 o
  -6  14   3       4079.75       4130.56       230.14 o
  -5  14   3       4942.43       4718.09       244.38 o
  -4  14   3       3065.45       2793.53       187.06 o
  -3  14   3       1168.33       1023.14       118.97 o
  -2  14   3        246.41        124.24       109.60 o
  -1  14   3         23.53        -22.75       108.64 o
   0  14   3         21.05       -112.34       112.34 o
   1  14   3        197.36        205.54       111.38 o
   2  14   3       1526.45       1747.27       165.54 o
   1 -17   4       6439.08       6946.04       391.41 o
   2 -17   4       3886.06       4029.10       207.08 o
   3 -17   4        314.19        139.69       121.37 o
  -3 -16   4       3825.54       3578.26       202.23 o
  -2 -16   4       5935.56       5817.19       226.41 o
  -1 -16   4       3671.61       3834.78       220.20 o
   0 -16   4       4188.79       4158.00       183.18 o
   1 -16   4       4113.95       4109.15       212.77 o
   2 -16   4       2724.95       2414.74       143.32 o
   3 -16   4         43.42         38.21       122.60 o
   4 -16   4       1785.40       2009.35       183.73 o
   5 -16   4        351.45        404.11       123.67 o
   6 -16   4         86.48         33.85       121.83 o
  -4 -15   4         48.01         25.03       107.36 o
  -3 -15   4       1214.89       1009.63       115.93 o
  -2 -15   4       3285.63       3023.59       151.69 o
  -1 -15   4       3121.79       2735.29       148.82 o
   0 -15   4       3050.23       2774.41       132.82 o
   1 -15   4       1868.56       1820.53       106.31 o
   2 -15   4       2053.87       1788.23       142.99 o
   3 -15   4         56.40          0.41        95.13 o
   4 -15   4        637.38        632.31       105.00 o
   5 -15   4        820.96        867.50       120.58 o
   6 -15   4         39.14        163.54       111.96 o
   7 -15   4         29.00         12.61       117.40 o
   8 -15   4       1718.29       1769.85       189.81 o
  -6 -14   4       3171.97       3328.67       212.66 o
  -5 -14   4       3416.43       3408.49       179.51 o
  -4 -14   4       4120.50       3886.26       149.80 o
  -3 -14   4        848.83        930.59        91.56 o
  -2 -14   4        617.76        367.60        80.20 o
  -1 -14   4        438.47        273.12        68.31 o
   0 -14   4        172.57        157.47        64.94 o
   1 -14   4         75.77          5.95        80.91 o
   2 -14   4        495.19        546.41        88.79 o
   3 -14   4        515.06        598.99        77.21 o
   4 -14   4          5.58          0.19        68.19 o
   5 -14   4       1036.70       1040.17       104.06 o
   6 -14   4       2328.45       2598.42       163.49 o
   7 -14   4       4335.09       4688.79       197.41 o
   8 -14   4       9294.26       9378.27       253.60 o
   9 -14   4      10863.12      11462.77       371.82 o
  -7 -13   4       5367.95       5325.13       294.12 o
  -6 -13   4       2505.02       2353.51       174.75 o
  -5 -13   4       4296.10       4231.14       153.46 o
  -4 -13   4      11478.33      11324.03       202.52 o
  -3 -13   4       9209.88       8878.70       170.02 o
  -2 -13   4       4917.62       4887.67       130.04 o
  -1 -13   4       1142.58       1206.76        77.36 o
   0 -13   4       2343.82       2213.71       100.60 o
   1 -13   4       1711.37       1545.80       100.39 o
   2 -13   4         47.80         84.96        63.30 o
   3 -13   4        532.61        545.49        69.72 o
   4 -13   4        108.62         60.95        78.58 o
   5 -13   4       3485.27       3426.05       139.31 o
   6 -13   4       6617.69       6752.94       178.55 o
   7 -13   4       9119.51       9356.61       232.97 o
   8 -13   4      12163.68      12365.08       307.45 o
   9 -13   4      11853.95      12043.21       275.98 o
  10 -13   4      10653.97      10787.85       503.41 o
  -8 -12   4       6480.32       6111.83       263.21 o
  -7 -12   4       4415.13       3741.03       234.02 o
  -6 -12   4       3195.23       2864.57       195.22 o
  -5 -12   4       8002.41       7810.18       171.04 o
  -4 -12   4      19568.53      18813.40       255.82 o
  -3 -12   4      22686.99      22055.68       277.98 o
  -2 -12   4       9728.33       9498.28       161.29 o
  -1 -12   4        798.71        811.96        65.99 o
   0 -12   4        212.70        223.45        61.86 o
   1 -12   4         62.47         46.33        71.10 o
   2 -12   4         33.10        -32.88        59.99 o
   3 -12   4        675.54        669.28        69.39 o
   4 -12   4        685.57        708.06        81.75 o
   5 -12   4        618.94        693.42        81.13 o
   6 -12   4       5217.82       5046.13       142.20 o
   7 -12   4       7521.69       7529.27       201.84 o
   8 -12   4       6131.17       5867.18       196.88 o
   9 -12   4       5673.85       5585.99       348.04 o
  10 -12   4       5619.77       5577.03       228.19 o
  11 -12   4       5672.89       5848.19       378.54 o
  -9 -11   4       1010.42        960.66       180.57 o
  -8 -11   4          4.72       -127.40       145.93 o
  -7 -11   4        460.86         91.13       132.98 o
  -6 -11   4        891.21        644.45        91.26 o
  -5 -11   4       3424.59       2857.51       124.74 o
  -4 -11   4      15672.92      15258.35       217.11 o
  -3 -11   4      15554.15      14993.29       208.17 o
  -2 -11   4       5132.07       4985.66       119.40 o
  -1 -11   4        428.51        351.82        62.53 o
   0 -11   4       3091.95       2972.01        98.11 o
   1 -11   4       2461.78       2240.82        95.05 o
   2 -11   4       1010.30       1045.90        68.64 o
   3 -11   4       4125.32       4201.58       126.33 o
   4 -11   4       5707.70       5590.28       142.13 o
   5 -11   4       2772.47       2672.95       116.02 o
   6 -11   4         72.48         60.57        67.69 o
   7 -11   4        335.35        248.15        70.77 o
   8 -11   4        152.83         79.61        94.95 o
   9 -11   4        624.95        540.11        92.72 o
  10 -11   4       2857.00       2748.58       141.88 o
  11 -11   4       7072.92       7049.15       262.43 o
 -10 -10   4       9597.44      11097.04       328.83 o
  -9 -10   4      12695.59      13081.75       358.93 o
  -8 -10   4       5650.91       5783.90       238.43 o
  -7 -10   4       1621.80       1671.48       125.56 o
  -6 -10   4         83.91        -74.18        74.18 o
  -5 -10   4        581.34        401.61        70.97 o
  -4 -10   4        369.75        310.33        66.91 o
  -3 -10   4       1006.53       1098.41        72.71 o
  -2 -10   4        704.62        740.49        63.55 o
  -1 -10   4       1429.85       1390.24        74.33 o
   0 -10   4       7416.90       7297.61       146.01 o
   1 -10   4        653.42        709.18        65.37 o
   2 -10   4        513.06        534.01        67.83 o
   3 -10   4       4057.63       3792.92       114.81 o
   4 -10   4      10938.27      10808.87       179.59 o
   5 -10   4      14119.69      13763.49       180.91 o
   6 -10   4       7369.07       6841.62       119.47 o
   7 -10   4       6231.08       6010.05       107.23 o
   8 -10   4       3782.44       3850.69       107.81 o
   9 -10   4        515.82        584.15        84.82 o
  10 -10   4        334.52        315.04        98.27 o
  11 -10   4       2780.90       2589.48       209.40 o
  12 -10   4       4026.51       3817.96       308.96 o
 -10  -9   4      11754.86      11526.19       323.46 o
  -9  -9   4      17494.33      17216.89       361.44 o
  -8  -9   4       9427.50       9024.03       209.09 o
  -7  -9   4       2822.98       2570.31       126.41 o
  -6  -9   4       1374.27       1234.96        97.88 o
  -5  -9   4       3861.86       3938.43       113.99 o
  -4  -9   4       1117.17       1093.68        70.33 o
  -3  -9   4        638.15        535.62        58.56 o
  -2  -9   4         80.80        114.49        48.13 o
  -1  -9   4       1140.24       1147.78        63.43 o
   0  -9   4        918.75       1040.20        58.40 o
   1  -9   4        594.70        750.98        53.24 o
   2  -9   4       1609.24       1514.67        79.17 o
   3  -9   4       9510.50       9555.00       155.80 o
   4  -9   4      32522.14      32191.03       339.24 o
   5  -9   4      34262.31      33738.52       359.24 o
   6  -9   4      24100.85      23545.29       276.95 o
   7  -9   4      21672.37      21487.72       261.71 o
   8  -9   4      13384.57      13186.22       191.61 o
   9  -9   4       7189.74       7123.22       147.37 o
  10  -9   4       1112.98       1160.86        87.70 o
  11  -9   4        105.63        -16.84        92.66 o
  12  -9   4        366.43        155.30       137.31 o
 -11  -8   4       3406.94       3128.11       249.15 o
 -10  -8   4       3470.37       3301.82       207.77 o
  -9  -8   4      10533.45      10098.65       315.54 o
  -8  -8   4       9175.40       8970.00       170.00 o
  -7  -8   4       7719.07       7639.99       145.40 o
  -6  -8   4       3461.54       3677.21       104.65 o
  -5  -8   4       3142.34       3251.07        99.64 o
  -4  -8   4       5240.72       5190.14       107.85 o
  -3  -8   4       1952.82       1703.82        72.76 o
  -2  -8   4        972.54       1124.75        70.76 o
  -1  -8   4        174.17        208.50        40.92 o
   0  -8   4       2903.10       2912.28        76.60 o
   1  -8   4        142.56         66.86        46.71 o
   2  -8   4       5474.05       6047.92       113.95 o
   3  -8   4      18929.71      19541.80       245.72 o
   4  -8   4      45942.11      45368.93       419.24 o
   5  -8   4      35457.80      34203.30       441.12 o
   6  -8   4      33184.67      32958.57       380.21 o
   7  -8   4      17029.64      16717.59       231.64 o
   8  -8   4      16750.18      16531.76       252.40 o
   9  -8   4      18883.23      18844.40       285.18 o
  10  -8   4       6519.91       6328.47       177.43 o
  11  -8   4       1605.84       1306.89       117.11 o
  12  -8   4        191.91         81.42       106.91 o
 -11  -7   4          9.66         13.81       158.25 o
 -10  -7   4        441.16        156.84       109.61 o
  -9  -7   4       4711.62       4241.23       167.67 o
  -8  -7   4       9893.30       9620.41       168.42 o
  -7  -7   4       8304.42       7968.01       142.15 o
  -6  -7   4       7217.85       7227.42       136.88 o
  -5  -7   4      11048.79      10995.38       160.01 o
  -4  -7   4       6893.68       7137.57       116.87 o
  -3  -7   4          0.98        -26.29        39.10 o
  -2  -7   4       8599.19       8290.39       130.98 o
  -1  -7   4      11719.67      11643.29       145.25 o
   0  -7   4      11466.64      12023.71       164.89 o
   1  -7   4        503.58        645.59        55.24 o
   2  -7   4       1628.59       2149.18        70.35 o
   3  -7   4       7555.71       7828.27        94.22 o
   4  -7   4       6345.80       5864.28        82.70 o
   5  -7   4      10877.93      10374.41       140.88 o
   6  -7   4      16436.88      16990.14       237.96 o
   7  -7   4       5381.69       5739.33       136.46 o
   8  -7   4       7274.45       7113.23       165.83 o
   9  -7   4      16629.73      16715.00       267.65 o
  10  -7   4       7915.31       7649.11       190.68 o
  11  -7   4       2758.23       2655.30       149.60 o
  12  -7   4        105.90          3.70       105.24 o
  13  -7   4        215.93         77.13       117.46 o
 -12  -6   4       3367.79       3814.71       280.46 o
 -11  -6   4       3373.85       3391.44       196.86 o
 -10  -6   4        426.74        315.94        90.80 o
  -9  -6   4       2072.38       1875.55       118.54 o
  -8  -6   4       5932.65       5636.14       125.63 o
  -7  -6   4       5573.35       5612.83       123.57 o
  -6  -6   4       1989.91       2081.38        73.60 o
  -5  -6   4        149.35        249.93        39.62 o
  -4  -6   4       1087.46       1081.30        53.88 o
  -3  -6   4       3143.11       3040.79        71.16 o
  -2  -6   4      17488.51      16629.28       207.98 o
  -1  -6   4      41133.88      41374.79       409.68 o
   0  -6   4      22787.83      22529.33       215.91 o
   1  -6   4       2204.93       2027.85        41.39 o
   2  -6   4       9435.85       9416.77       131.60 o
   3  -6   4       8326.15       7603.51        89.92 o
   4  -6   4      11323.51      11441.63       157.69 o
   5  -6   4       2928.14       3027.50       112.84 o
   6  -6   4        167.48        254.49        73.18 o
   7  -6   4         61.31        -36.91        82.68 o
   8  -6   4       1742.93       1677.62       119.73 o
   9  -6   4      10657.16      10306.24       239.44 o
  10  -6   4       6452.30       6693.18       217.83 o
  11  -6   4       2640.81       2252.12       150.26 o
  12  -6   4        128.04         53.68       123.64 o
  13  -6   4        286.81        293.70       137.71 o
 -12  -5   4       9768.95      10855.30       442.67 o
 -11  -5   4       8240.50       8835.65       207.42 o
 -10  -5   4       3333.20       3129.36       142.57 o
  -9  -5   4        105.71        -10.27        74.75 o
  -8  -5   4       1739.82       1617.56        76.71 o
  -7  -5   4         71.16         -8.14        51.90 o
  -6  -5   4       1747.33       1602.99        81.75 o
  -5  -5   4       3071.25       2902.69        69.61 o
  -4  -5   4        561.30        599.78        37.22 o
  -3  -5   4       4702.51       5043.36        83.28 o
  -2  -5   4       9585.48       9942.84       136.58 o
  -1  -5   4      52113.36      53637.07       514.11 o
   0  -5   4      26133.24      27532.43       273.83 o
   1  -5   4      29166.38      31100.99       339.61 o
   2  -5   4      52445.79      55175.80       529.21 o
   3  -5   4      73335.10      75251.30       715.51 o
   4  -5   4      76224.33      77422.96       919.37 o
   5  -5   4       8608.73       8719.87       168.77 o
   6  -5   4       1010.13        918.33        81.31 o
   7  -5   4         47.40         24.56        82.65 o
   8  -5   4          1.15        -48.66        91.60 o
   9  -5   4       2899.27       3018.81       112.91 o
  10  -5   4       1834.60       1468.08       124.87 o
  11  -5   4       1175.38        994.99       125.65 o
  12  -5   4        810.92        655.27       129.45 o
  13  -5   4       2257.66       2191.14       198.61 o
 -12  -4   4       9839.16      10243.40       278.68 o
 -11  -4   4       8346.41       8445.32       201.64 o
 -10  -4   4       6716.92       6885.57       177.75 o
  -9  -4   4       2217.69       1941.96       113.74 o
  -8  -4   4       1182.56       1118.31        69.21 o
  -7  -4   4       1893.93       1931.11        77.15 o
  -6  -4   4       5287.92       5191.66       100.96 o
  -5  -4   4       2095.76       2048.30        67.25 o
  -4  -4   4        434.31        398.36        24.95 o
  -3  -4   4        131.52        100.64        18.84 o
  -2  -4   4       1775.66       1981.84        42.32 o
  -1  -4   4       9265.06       9866.47       109.70 o
   0  -4   4      20955.72      20511.40       206.44 o
   1  -4   4      39149.12      42277.04       374.68 o
   2  -4   4      39826.66      41665.12       498.93 o
   3  -4   4     109050.21     113301.41      1553.87 o
   4  -4   4     102501.73     103924.48      1212.81 o
   5  -4   4      28537.67      27915.25       328.88 o
   6  -4   4        372.67        356.90        58.20 o
   7  -4   4         65.86         -7.16        64.45 o
   8  -4   4       5419.97       5402.35       115.49 o
   9  -4   4       1985.31       1924.86        81.12 o
  10  -4   4         49.25        -78.49        78.49 o
  11  -4   4        784.20        670.43       121.33 o
  12  -4   4         48.51       -124.64       124.64 o
  13  -4   4       1202.51       1193.34       178.78 o
 -13  -3   4       4283.90       3950.92       232.69 o
 -12  -3   4       1716.80       1576.77       135.32 o
 -11  -3   4       1915.19       1866.99       127.55 o
 -10  -3   4       2899.19       3129.63       140.58 o
  -9  -3   4       7802.83       7302.36       164.89 o
  -8  -3   4       3524.32       3348.73        89.55 o
  -7  -3   4         88.05         87.02        46.06 o
  -6  -3   4        462.44        426.18        33.39 o
  -5  -3   4        412.33        411.49        41.03 o
  -4  -3   4       8369.68       8140.67       128.86 o
  -3  -3   4      20580.48      20379.43       193.22 o
  -2  -3   4       9338.37       9759.56       112.18 o
  -1  -3   4      16578.15      17199.98       149.18 o
   0  -3   4      15262.95      17857.04       193.90 o
   1  -3   4      28245.09      27697.50       353.97 o
   2  -3   4       7178.35       7669.98       153.98 o
   3  -3   4      54489.38      58170.95       613.93 o
   4  -3   4      52107.54      52807.90       568.17 o
   5  -3   4      26932.21      27277.23       341.87 o
   6  -3   4       2840.36       2791.36        71.57 o
   7  -3   4        481.93        456.74        46.01 o
   8  -3   4       7354.62       6954.75       119.51 o
   9  -3   4      11044.18      10881.43       261.35 o
  10  -3   4       3621.25       3558.39       143.13 o
  11  -3   4        349.21        284.50        90.72 o
  12  -3   4       1435.28       1324.77       132.12 o
  13  -3   4         29.51       -121.27       121.27 o
 -13  -2   4         91.52        -88.76       135.63 o
 -12  -2   4        185.98         56.09       105.63 o
 -11  -2   4        605.80        563.71       108.43 o
 -10  -2   4       3693.00       3904.19       126.14 o
  -9  -2   4       8398.11       7793.43       185.22 o
  -8  -2   4       1321.61       1318.79        85.90 o
  -7  -2   4       3180.85       3123.02        81.21 o
  -6  -2   4      13476.60      13682.11       170.37 o
  -5  -2   4       9850.89       9485.25       110.10 o
  -4  -2   4      13958.44      14179.67       159.06 o
  -3  -2   4      34540.30      36396.21       344.78 o
  -2  -2   4      29671.09      32904.73       295.69 o
  -1  -2   4      10433.50      10230.35       109.29 o
   0  -2   4      69755.39      70475.92       733.57 o
   1  -2   4      16295.04      18725.46       228.18 o
   2  -2   4         81.35        161.90        39.11 o
   3  -2   4       1649.32       1906.57        55.95 o
   4  -2   4      14298.50      15256.85       188.64 o
   5  -2   4      22251.98      23265.47       253.24 o
   6  -2   4       7600.65       7270.65       116.57 o
   7  -2   4       1626.42       1654.53        80.93 o
   8  -2   4       3458.41       3618.17       167.35 o
   9  -2   4       3026.85       3076.32       133.15 o
  10  -2   4          3.45         -1.63        77.70 o
  11  -2   4       3633.50       3733.62       180.54 o
  12  -2   4       7166.29       7557.36       222.90 o
  13  -2   4       2405.18       2600.87       170.55 o
 -13  -1   4        400.50        174.65       130.56 o
 -12  -1   4        408.43        143.39       111.61 o
 -11  -1   4         14.05        -97.54        97.54 o
 -10  -1   4        261.63        133.44        69.58 o
  -9  -1   4       8081.84       7705.55       152.73 o
  -8  -1   4       3316.84       2860.17        93.64 o
  -7  -1   4       5474.56       5191.26       101.32 o
  -6  -1   4      26353.41      26467.87       245.99 o
  -5  -1   4      21344.20      21000.33       195.70 o
  -4  -1   4      11383.41      10959.24       115.66 o
  -3  -1   4      20895.61      22189.17       192.28 o
  -2  -1   4      50259.03      51164.09       418.53 o
  -1  -1   4      63713.05      71516.52       752.98 o
   0  -1   4      53241.82      57295.13       759.31 o
   1  -1   4      14562.01      16100.94       475.20 o
   2  -1   4       6453.94       7636.99       103.24 o
   3  -1   4       7646.52       7973.71        99.91 o
   4  -1   4         75.13        161.41        29.02 o
   5  -1   4       9137.39       9368.49       128.16 o
   6  -1   4       4945.27       5054.76        93.79 o
   7  -1   4       2735.22       2718.09       114.08 o
   8  -1   4          1.90        -52.64        88.80 o
   9  -1   4          2.15        -32.82        75.56 o
  10  -1   4       1476.50       1420.44       140.33 o
  11  -1   4       7165.26       7533.14       210.48 o
  12  -1   4      10712.80      11731.68       320.61 o
  13  -1   4       5638.16       6662.63       244.50 o
 -13   0   4        464.16        338.01       120.44 o
 -12   0   4         22.85       -108.38       115.39 o
 -11   0   4        210.72         19.42       112.09 o
 -10   0   4        489.34        408.09        75.85 o
  -9   0   4        920.39        690.41        71.07 o
  -8   0   4        122.16        -62.44        62.68 o
  -7   0   4       3941.77       3807.02        84.41 o
  -6   0   4      30738.20      29954.88       292.84 o
  -5   0   4      11281.01      10651.84       113.38 o
  -4   0   4       2310.12       2284.32        40.99 o
  -3   0   4      10503.77      10171.76       109.39 o
  -2   0   4      80106.91      86667.88       828.85 o
  -1   0   4     122313.97     132677.05      1808.05 o
   0   0   4      92611.89      94533.59      1527.96 o
   1   0   4      67331.03      70747.16      1518.37 o
   2   0   4      51080.50      50568.41       592.59 o
   3   0   4      28862.37      29598.53       296.72 o
   4   0   4       5081.16       5168.53        87.64 o
   5   0   4         16.72         30.78        35.08 o
   6   0   4       1659.35       1630.42        69.50 o
   7   0   4        195.00        166.51        71.80 o
   8   0   4       2734.01       2637.30       115.99 o
   9   0   4        930.67        732.46       122.93 o
  10   0   4       1943.87       1905.20       152.78 o
  11   0   4       4453.54       4711.49       236.53 o
  12   0   4       4609.79       5120.42       247.41 o
 -13   1   4        697.46        756.49       128.52 o
 -12   1   4         17.51        -50.65       107.94 o
 -11   1   4        357.87        406.96       105.00 o
 -10   1   4       1540.00       1298.97        86.79 o
  -9   1   4        511.52        422.02        67.57 o
  -8   1   4        630.06        587.75        60.90 o
  -7   1   4         18.65        -24.90        44.23 o
  -6   1   4       3010.39       2873.83        75.19 o
  -5   1   4       4868.98       4792.16        84.66 o
  -4   1   4       1911.75       1809.89        43.54 o
  -3   1   4       8401.29       9085.62        91.04 o
  -2   1   4      55372.27      59256.57       570.17 o
  -1   1   4     152040.11     148612.55      2406.07 o
   0   1   4     121171.24     124154.45      2905.49 o
   1   1   4      30420.91      31399.88       362.25 o
   2   1   4      12398.29      12775.20       143.06 o
   3   1   4      16257.38      16336.42       226.46 o
   4   1   4       3730.49       3488.82       101.86 o
   5   1   4         96.76        109.13        56.97 o
   6   1   4        407.53        446.29        71.18 o
   7   1   4        970.11       1007.47        88.93 o
   8   1   4       2727.77       2701.17       175.75 o
   9   1   4        988.27        824.82       127.40 o
  10   1   4        334.26        370.01       132.90 o
  11   1   4         59.57         43.72       138.28 o
  12   1   4        667.05        653.96       155.77 o
 -13   2   4       1141.53       1169.54       134.28 o
 -12   2   4          7.24         78.77       108.35 o
 -11   2   4        573.16        543.52       105.56 o
 -10   2   4        364.42        333.30        70.31 o
  -9   2   4       2107.48       2039.91       135.05 o
  -8   2   4      15090.58      14827.76       203.52 o
  -7   2   4      15251.46      15486.62       199.79 o
  -6   2   4       7255.84       7232.17       116.05 o
  -5   2   4       5289.61       5475.08        92.02 o
  -4   2   4       3389.26       3351.10        69.69 o
  -3   2   4          9.48         43.81        27.92 o
  -2   2   4      12977.02      13137.69       159.53 o
  -1   2   4      46262.46      47660.83       657.27 o
   0   2   4      34065.74      35063.17       490.98 o
   1   2   4      11340.38      10858.39       157.14 o
   2   2   4        364.63        320.59        33.47 o
   3   2   4       4287.01       4335.92       104.17 o
   4   2   4      11032.01      10837.50       183.04 o
   5   2   4       3214.20       3462.13       123.65 o
   6   2   4        122.34        153.86        70.69 o
   7   2   4       3898.38       3854.57       141.35 o
   8   2   4         12.64        -88.18        88.18 o
   9   2   4        486.25        297.15       122.10 o
  10   2   4        766.60        709.25       144.39 o
  11   2   4        706.89        602.77       154.27 o
  12   2   4         44.44        -11.75       158.33 o
 -13   3   4        964.91        865.65       128.53 o
 -12   3   4         49.96         58.03       111.81 o
 -11   3   4        344.20        403.74       106.80 o
 -10   3   4       1305.99       1247.45        91.59 o
  -9   3   4       4781.76       4420.45       121.96 o
  -8   3   4      23983.79      24394.03       290.79 o
  -7   3   4      39611.89      39514.20       419.23 o
  -6   3   4      46606.11      47192.38       437.97 o
  -5   3   4      17871.23      18234.80       211.14 o
  -4   3   4       9488.48      10180.91       161.21 o
  -3   3   4       9706.89      10120.30       168.20 o
  -2   3   4      11265.78      12330.92       201.64 o
  -1   3   4        715.42       1068.34        42.25 o
   0   3   4       1476.18       1370.17        57.60 o
   1   3   4        844.94        841.42        45.72 o
   2   3   4          6.47          1.96        38.23 o
   3   3   4       6363.34       6441.66        99.43 o
   4   3   4       6743.72       6539.92       130.61 o
   5   3   4       1040.38       1056.32        84.79 o
   6   3   4        546.16        564.23        90.28 o
   7   3   4       6541.96       6653.92       168.24 o
   8   3   4       4758.81       4599.20       163.08 o
   9   3   4       7706.80       7743.54       208.79 o
  10   3   4       5844.46       5692.41       250.83 o
  11   3   4       5101.36       5073.83       251.01 o
  12   3   4       1353.37       1144.84       194.40 o
 -13   4   4       1265.01       1165.21       137.42 o
 -12   4   4        175.85         78.58       108.92 o
 -11   4   4       2562.40       2163.23       127.81 o
 -10   4   4       5745.77       5555.91       142.63 o
  -9   4   4       6104.86       5766.02       157.84 o
  -8   4   4       8710.21       8763.74       154.00 o
  -7   4   4      25905.10      26093.37       300.95 o
  -6   4   4      44147.79      44888.71       463.63 o
  -5   4   4      27058.99      27708.61       328.54 o
  -4   4   4      12397.60      12264.37       167.42 o
  -3   4   4      14629.45      14653.71       152.55 o
  -2   4   4      24825.99      24985.12       290.71 o
  -1   4   4      24147.30      23447.66       455.81 o
   0   4   4      14850.71      15905.42       191.56 o
   1   4   4       2433.34       2605.85       106.36 o
   2   4   4        770.18        815.19        58.90 o
   3   4   4       5185.40       5121.33       103.47 o
   4   4   4       3137.71       3104.67       108.76 o
   5   4   4         83.95         51.11       105.59 o
   6   4   4       4927.58       4765.15       219.23 o
   7   4   4      11706.68      11568.10       218.99 o
   8   4   4       9088.99       9214.47       207.48 o
   9   4   4       7238.46       7951.89       215.50 o
  10   4   4      10585.03      11331.42       453.60 o
  11   4   4      10141.32      10993.67       338.79 o
 -13   5   4       1302.36       1300.28       141.68 o
 -12   5   4        121.36         71.04       109.25 o
 -11   5   4        330.88        292.19       102.47 o
 -10   5   4       1328.03       1339.63        91.17 o
  -9   5   4        185.33         92.70        68.39 o
  -8   5   4       1204.37       1099.76        77.30 o
  -7   5   4       5646.38       5363.52       120.74 o
  -6   5   4      20508.97      20019.16       285.42 o
  -5   5   4      24184.85      24092.75       444.49 o
  -4   5   4      23748.48      23262.60       253.91 o
  -3   5   4      40403.65      40746.87       443.43 o
  -2   5   4      45984.10      43115.42       476.43 o
  -1   5   4      17628.72      17081.96       200.60 o
   0   5   4      10775.57      10455.18       142.93 o
   1   5   4        659.31        760.82        55.41 o
   2   5   4        231.50        269.17        50.58 o
   3   5   4       1313.84       1391.35        69.91 o
   4   5   4        179.53         93.63        85.47 o
   5   5   4       1297.48       1045.63        92.07 o
   6   5   4       4977.17       4998.15       235.85 o
   7   5   4       7282.88       7746.59       187.80 o
   8   5   4       7366.87       7775.28       201.32 o
   9   5   4       3409.03       3759.27       175.14 o
  10   5   4       5003.68       5228.25       211.05 o
  11   5   4       9574.14      11407.13       451.37 o
 -13   6   4       1199.99       1438.55       182.56 o
 -12   6   4        421.65        380.77       114.21 o
 -11   6   4        446.97        409.57       104.70 o
 -10   6   4       1602.98       1662.84        96.52 o
  -9   6   4       4183.61       4135.10       129.63 o
  -8   6   4       1412.55       1516.59        90.81 o
  -7   6   4        195.47        125.73        65.24 o
  -6   6   4       8353.93       8304.69       168.44 o
  -5   6   4      14107.42      13691.90       189.44 o
  -4   6   4      18957.14      17936.87       228.60 o
  -3   6   4      33694.44      32389.68       343.56 o
  -2   6   4      21432.15      20026.73       253.26 o
  -1   6   4      15620.97      14683.04       186.52 o
   0   6   4       3319.11       3283.08        88.91 o
   1   6   4         19.74         16.72        47.41 o
   2   6   4        146.89        188.12        56.46 o
   3   6   4         12.79         52.38        53.21 o
   4   6   4        854.13        777.79        87.34 o
   5   6   4       2384.84       2103.21       120.45 o
   6   6   4       1116.93        996.41       104.79 o
   7   6   4        102.46         24.15       108.32 o
   8   6   4        303.67        259.26       103.09 o
   9   6   4         29.68       -108.59       108.59 o
  10   6   4        665.18        631.49       133.42 o
 -12   7   4       1549.27       1510.99       147.95 o
 -11   7   4       3743.25       4047.17       178.73 o
 -10   7   4      10049.36      10370.80       208.79 o
  -9   7   4      14960.61      14774.38       273.02 o
  -8   7   4       8978.92       8735.94       199.03 o
  -7   7   4       1379.38       1333.60        97.34 o
  -6   7   4        385.32        365.03        80.71 o
  -5   7   4        310.30        243.35        71.98 o
  -4   7   4        750.97        758.15        57.03 o
  -3   7   4       2404.10       2222.41        91.09 o
  -2   7   4       3129.09       2833.17        89.37 o
  -1   7   4       4317.18       4171.40       102.86 o
   0   7   4         11.26        -31.29        61.91 o
   1   7   4       2104.67       2110.92        93.69 o
   2   7   4        648.97        678.35        69.60 o
   3   7   4        144.76        144.97        59.88 o
   4   7   4         51.35        -51.27        85.30 o
   5   7   4      11156.09      10986.44       214.98 o
   6   7   4       9826.31       9462.79       206.45 o
   7   7   4       4512.97       4424.14       183.67 o
   8   7   4       1248.08       1035.37       120.40 o
   9   7   4        625.85        478.15       125.65 o
  10   7   4        149.45       -117.90       130.57 o
 -12   8   4       4987.33       4861.42       271.13 o
 -11   8   4      11301.26      11958.08       334.74 o
 -10   8   4      17080.39      17312.56       321.14 o
  -9   8   4      16449.21      16728.73       303.43 o
  -8   8   4      14098.84      13825.31       260.63 o
  -7   8   4       9940.67       9635.77       209.82 o
  -6   8   4       2729.52       2570.09       153.89 o
  -5   8   4       2230.96       2140.65        86.03 o
  -4   8   4       3148.42       2965.08       113.92 o
  -3   8   4       5404.63       5316.62       118.37 o
  -2   8   4         39.92        -31.45        58.43 o
  -1   8   4        648.00        650.44        67.30 o
   0   8   4         41.34        -10.67        71.11 o
   1   8   4        402.85        366.16        63.87 o
   2   8   4       1299.40       1345.56        97.79 o
   3   8   4        492.08        566.06        71.02 o
   4   8   4       1726.06       1784.18       111.35 o
   5   8   4      16375.96      16466.89       273.82 o
   6   8   4      16842.56      17412.35       294.13 o
   7   8   4      13195.16      13733.01       269.46 o
   8   8   4       2445.77       2488.85       155.84 o
   9   8   4        486.06        191.30       123.22 o
 -11   9   4       6477.11       6660.71       266.85 o
 -10   9   4       8641.09       8865.42       232.49 o
  -9   9   4      10628.20      10657.95       243.23 o
  -8   9   4      14393.07      14229.58       274.47 o
  -7   9   4      14048.06      13433.90       256.98 o
  -6   9   4      14150.12      13783.78       226.71 o
  -5   9   4       9880.79       9105.82       165.60 o
  -4   9   4       9461.97       9206.48       158.50 o
  -3   9   4       5244.25       4980.84       124.40 o
  -2   9   4         99.77         21.44        66.37 o
  -1   9   4       3518.27       3289.89       114.58 o
   0   9   4       2390.70       2168.49       123.39 o
   1   9   4         87.57         27.05        75.10 o
   2   9   4       1019.46       1011.76        77.70 o
   3   9   4        217.53        194.89        67.43 o
   4   9   4       1061.81       1180.88       108.47 o
   5   9   4      12630.19      12824.92       246.13 o
   6   9   4      13305.92      14048.66       269.43 o
   7   9   4      13883.64      15100.85       297.12 o
   8   9   4       4659.61       4562.92       230.94 o
 -11  10   4        432.47        351.46       140.16 o
 -10  10   4        710.99        649.49       116.07 o
  -9  10   4        675.23        669.60       110.26 o
  -8  10   4       4746.08       4692.90       180.64 o
  -7  10   4      10699.36      10503.05       209.26 o
  -6  10   4      11106.81      10670.11       210.67 o
  -5  10   4       6956.07       6885.10       133.82 o
  -4  10   4       4144.57       4141.57       122.53 o
  -3  10   4       2708.62       2752.48       115.76 o
  -2  10   4        168.36        143.63        69.62 o
  -1  10   4       1012.61       1027.20        95.59 o
   0  10   4       2051.84       2067.06       121.98 o
   1  10   4        305.63        356.38        99.75 o
   2  10   4        752.85        744.57        77.14 o
   3  10   4        659.86        664.14        81.09 o
   4  10   4        108.50        -57.38        97.31 o
   5  10   4       1454.90       1575.47       128.30 o
   6  10   4       5193.58       5794.27       199.99 o
   7  10   4       8504.30       9190.84       250.33 o
 -10  11   4        566.68        506.52       117.49 o
  -9  11   4        416.06        272.65        98.70 o
  -8  11   4        894.02        880.56       109.89 o
  -7  11   4       6050.54       5894.77       174.14 o
  -6  11   4       7886.15       7731.45       172.63 o
  -5  11   4       2782.85       2641.71       136.33 o
  -4  11   4        101.98        130.65        72.65 o
  -3  11   4          7.50         -5.94        71.92 o
  -2  11   4         64.74        159.62        89.27 o
  -1  11   4       1240.78       1248.30       105.47 o
   0  11   4       2174.59       2157.22       128.96 o
   1  11   4       1128.97       1224.84       119.85 o
   2  11   4        302.68        335.01        89.50 o
   3  11   4        279.15        129.15       120.13 o
   4  11   4       1569.99       1275.37       146.27 o
   5  11   4        781.36        524.93       122.71 o
   6  11   4         49.78         60.51       125.38 o
  -9  12   4       2374.32       2223.29       139.17 o
  -8  12   4         96.05         54.30        95.14 o
  -7  12   4        800.58        913.96        99.77 o
  -6  12   4       2684.68       2737.04       143.33 o
  -5  12   4        101.77         50.36        92.51 o
  -4  12   4       1032.63       1007.65        93.37 o
  -3  12   4        346.11        337.62        85.07 o
  -2  12   4         59.93        137.59        98.03 o
  -1  12   4         37.95         69.84        97.71 o
   0  12   4       2541.75       2694.49       154.96 o
   1  12   4       7131.54       7075.05       225.20 o
   2  12   4       8424.64       8838.69       221.95 o
   3  12   4       5024.63       5174.44       218.72 o
   4  12   4       4899.22       5100.25       233.52 o
   5  12   4       5127.79       4888.23       250.17 o
  -7  13   4       1299.61       1261.15       124.12 o
  -6  13   4          9.49        -98.01        99.13 o
  -5  13   4         53.69        -92.32        92.32 o
  -4  13   4        457.38        491.49       104.93 o
  -3  13   4        923.02        943.92       115.73 o
  -2  13   4         29.12         32.36       104.64 o
  -1  13   4          8.99        -88.14       106.98 o
   0  13   4       1653.72       1810.69       133.59 o
   1  13   4       7759.51       8379.72       224.06 o
   2  13   4      11934.64      12600.79       322.59 o
   3  13   4       8395.46       9523.13       290.48 o
  -5  14   4          0.59         10.47       105.26 o
  -4  14   4        161.34        187.13       137.15 o
  -3  14   4        116.27         57.33       132.82 o
  -2  14   4        418.12        412.31       119.90 o
  -1  14   4        263.86        141.22       119.06 o
   0  14   4        213.33        231.66       136.07 o
   1  14   4       2517.66       2818.20       176.87 o
   0 -17   5       4012.68       4856.55       282.40 o
   1 -17   5       4897.78       5697.04       211.74 o
   2 -17   5       2756.28       3236.98       206.63 o
   3 -17   5       1228.45       1410.30       177.25 o
   4 -17   5        590.35        835.65       135.56 o
  -3 -16   5       1080.07       1015.27       122.43 o
  -2 -16   5       1630.24       1657.31       129.09 o
  -1 -16   5       1941.37       1939.91       150.15 o
   0 -16   5       2985.77       3125.75       168.90 o
   1 -16   5       5857.57       5916.75       239.68 o
   2 -16   5       4790.89       4988.10       242.93 o
   3 -16   5       7427.44       7568.22       306.49 o
   4 -16   5       6664.74       6991.52       224.68 o
   5 -16   5       3872.72       4240.04       232.41 o
   6 -16   5       1682.41       2119.90       312.03 o
  -5 -15   5         48.93         80.19       154.09 o
  -4 -15   5        153.19        -18.31       102.27 o
  -3 -15   5        662.70        579.43       105.47 o
  -2 -15   5         32.82        -55.15        95.61 o
  -1 -15   5         41.49        -19.36        81.45 o
   0 -15   5       1843.20       1565.67       103.91 o
   1 -15   5       6782.86       6278.92       183.15 o
   2 -15   5       9588.13       9179.67       200.70 o
   3 -15   5      13805.85      13912.39       267.71 o
   4 -15   5      14767.02      14803.54       234.12 o
   5 -15   5      14749.05      15315.78       269.66 o
   6 -15   5       7536.74       7694.81       241.91 o
   7 -15   5       4004.99       4015.59       212.02 o
   8 -15   5        808.57        940.59       148.84 o
  -6 -14   5          9.98         54.59       145.40 o
  -5 -14   5        112.74        113.40       116.70 o
  -4 -14   5         97.51         19.46        84.53 o
  -3 -14   5        788.05        852.00        88.27 o
  -2 -14   5       1437.22       1346.45        90.18 o
  -1 -14   5        185.95        147.58        66.19 o
   0 -14   5        395.76        353.55        71.83 o
   1 -14   5       4688.55       4547.63       123.58 o
   2 -14   5      11353.05      10956.21       186.66 o
   3 -14   5      11099.64      10673.92       183.54 o
   4 -14   5      10965.12      11100.79       190.41 o
   5 -14   5      12020.00      12029.91       263.43 o
   6 -14   5      10286.76      10217.59       251.92 o
   7 -14   5       6165.91       6036.99       213.11 o
   8 -14   5       1253.51       1190.95       134.34 o
   9 -14   5        959.65       1089.95       135.23 o
  -7 -13   5        779.83        673.59       159.69 o
  -6 -13   5         13.39         29.08       132.91 o
  -5 -13   5        840.18        920.40        94.34 o
  -4 -13   5       3513.23       3618.83       134.23 o
  -3 -13   5       4200.32       4076.03       128.47 o
  -2 -13   5       6316.38       6118.94       138.08 o
  -1 -13   5       3467.43       3447.52       107.45 o
   0 -13   5        445.53        474.19        65.38 o
   1 -13   5       1743.70       1794.14       120.94 o
   2 -13   5       4524.97       4329.40       122.91 o
   3 -13   5       2917.40       2741.96       110.43 o
   4 -13   5       2637.34       2366.80       124.82 o
   5 -13   5       3026.69       2971.05       133.08 o
   6 -13   5       3024.36       2765.60       163.03 o
   7 -13   5       2857.55       2701.87       170.10 o
   8 -13   5        324.62        346.27       111.74 o
   9 -13   5        168.35        325.94       118.23 o
  10 -13   5        273.44        339.98       150.02 o
  -8 -12   5        589.50        486.68       156.56 o
  -7 -12   5        391.01        358.26       141.79 o
  -6 -12   5        597.52        497.19       135.03 o
  -5 -12   5       4025.67       3991.86       135.46 o
  -4 -12   5       7303.13       7301.92       154.50 o
  -3 -12   5      14631.56      14234.83       205.78 o
  -2 -12   5      20321.22      19594.97       295.30 o
  -1 -12   5      18349.61      17618.19       231.59 o
   0 -12   5      16142.42      15340.06       246.24 o
   1 -12   5       1265.92       1193.55        87.16 o
   2 -12   5       2064.43       1998.55        96.68 o
   3 -12   5       8220.80       8590.49       174.04 o
   4 -12   5       3604.11       3630.33       132.79 o
   5 -12   5        249.73        282.14        76.13 o
   6 -12   5       6193.16       6202.63       186.31 o
   7 -12   5       3164.69       2920.51       158.78 o
   8 -12   5        349.45        333.53       106.33 o
   9 -12   5         18.64        114.42       108.57 o
  10 -12   5         46.52         60.41        97.67 o
  11 -12   5        197.32        149.39       143.36 o
  -9 -11   5         22.32       -125.17       157.37 o
  -8 -11   5          2.31       -139.41       139.41 o
  -7 -11   5         69.80       -108.45       129.36 o
  -6 -11   5       2115.60       1763.98       148.34 o
  -5 -11   5       5303.62       4998.40       133.33 o
  -4 -11   5       8759.63       8319.88       156.18 o
  -3 -11   5       8959.52       8469.48       149.02 o
  -2 -11   5      10199.81       9690.88       155.52 o
  -1 -11   5      23427.77      22941.15       322.23 o
   0 -11   5      26335.49      25897.95       296.78 o
   1 -11   5      17504.41      17166.94       220.49 o
   2 -11   5      18940.41      18743.45       235.03 o
   3 -11   5      12771.32      12933.17       209.04 o
   4 -11   5      11651.87      11678.45       197.34 o
   5 -11   5       1789.22       1558.28        96.64 o
   6 -11   5       1452.30       1471.53        90.30 o
   7 -11   5       2766.03       2604.08       139.11 o
   8 -11   5        245.32         38.93        80.77 o
   9 -11   5       1062.34       1169.18       105.89 o
  10 -11   5       1242.02       1496.95       141.73 o
  11 -11   5        180.21        249.41       106.52 o
 -10 -10   5         24.19        255.77       167.16 o
  -9 -10   5        356.04        506.57       159.35 o
  -8 -10   5        176.55         -1.53       134.98 o
  -7 -10   5        354.17        271.90       134.04 o
  -6 -10   5          2.08        -66.90        66.90 o
  -5 -10   5       2749.36       2255.73        99.92 o
  -4 -10   5       3383.96       3244.79       106.46 o
  -3 -10   5       1294.95       1387.66        81.84 o
  -2 -10   5       2294.99       2201.93       102.22 o
  -1 -10   5      17433.28      17356.27       217.51 o
   0 -10   5      31792.47      30989.61       308.22 o
   1 -10   5      32629.93      31957.70       345.26 o
   2 -10   5      26841.75      26804.88       332.11 o
   3 -10   5      10357.02      10076.21       169.25 o
   4 -10   5       5282.07       5358.28       129.15 o
   5 -10   5       1118.70       1052.06        69.16 o
   6 -10   5          7.89        -11.59        38.50 o
   7 -10   5        757.04        700.83        64.73 o
   8 -10   5        420.63        325.83        81.28 o
   9 -10   5       1226.30       1330.88       130.17 o
  10 -10   5       2804.73       2599.05       143.72 o
  11 -10   5        133.45        122.25       101.32 o
  12 -10   5        970.39        851.18       124.70 o
 -10  -9   5         14.00        325.92       159.34 o
  -9  -9   5        382.76        459.59       145.08 o
  -8  -9   5        371.08        276.49        89.43 o
  -7  -9   5       5206.80       4922.08       155.41 o
  -6  -9   5      12765.64      12352.68       182.20 o
  -5  -9   5      11032.16      10742.49       169.29 o
  -4  -9   5        328.57        371.14        58.14 o
  -3  -9   5        143.22        222.44        53.31 o
  -2  -9   5         25.24         43.85        56.83 o
  -1  -9   5       4704.56       4568.70        95.10 o
   0  -9   5      15390.32      14640.90       164.74 o
   1  -9   5      50198.33      51691.23       518.05 o
   2  -9   5      22071.00      22771.10       284.21 o
   3  -9   5       3528.42       3626.92       102.16 o
   4  -9   5       1709.34       1669.71        88.27 o
   5  -9   5       4171.79       4129.66        82.73 o
   6  -9   5       4293.84       4209.05        97.41 o
   7  -9   5          6.15         34.27        53.95 o
   8  -9   5        231.28        255.33        63.38 o
   9  -9   5          7.47        -59.62        74.58 o
  10  -9   5         49.18          5.74        86.13 o
  11  -9   5        895.84        871.66       126.45 o
  12  -9   5         62.28        -99.92       135.74 o
 -11  -8   5        109.69        188.30       170.89 o
 -10  -8   5          4.63         83.30       143.45 o
  -9  -8   5         19.25        165.45       136.64 o
  -8  -8   5       1033.49       1018.03        77.44 o
  -7  -8   5      12706.69      12385.65       188.22 o
  -6  -8   5      39527.29      38250.02       412.32 o
  -5  -8   5      25153.62      24944.44       288.61 o
  -4  -8   5       4484.12       4222.67        96.41 o
  -3  -8   5       1678.96       1425.62        67.43 o
  -2  -8   5        910.56        826.19        61.85 o
  -1  -8   5       1796.38       1773.86        68.73 o
   0  -8   5        648.10        600.09        38.51 o
   1  -8   5      14348.24      15016.25       199.27 o
   2  -8   5       4209.87       4450.86       100.08 o
   3  -8   5        733.30       1096.87        93.60 o
   4  -8   5        106.38        103.99        24.86 o
   5  -8   5       4219.56       4287.88        75.72 o
   6  -8   5       3172.48       3027.96       119.61 o
   7  -8   5        328.95        412.88        69.79 o
   8  -8   5       4544.20       4738.47       139.00 o
   9  -8   5       9510.16       9549.31       198.32 o
  10  -8   5       4626.04       4382.63       163.83 o
  11  -8   5       5900.18       5619.35       186.87 o
  12  -8   5       3677.81       3557.65       179.72 o
 -11  -7   5        405.35        413.39       159.64 o
 -10  -7   5        359.04        281.31       112.58 o
  -9  -7   5       1542.73       1496.23       112.64 o
  -8  -7   5       5306.61       5074.46       123.55 o
  -7  -7   5      17796.02      17708.88       234.81 o
  -6  -7   5      32085.14      31389.68       344.59 o
  -5  -7   5      33201.59      32395.83       319.34 o
  -4  -7   5      19073.37      19054.63       223.12 o
  -3  -7   5      11393.05      11912.79       152.48 o
  -2  -7   5      24259.49      24716.77       291.88 o
  -1  -7   5      23265.08      22575.71       237.76 o
   0  -7   5       7910.07       6971.93        89.89 o
   1  -7   5        300.74        268.23        44.02 o
   2  -7   5        197.74        139.47        41.41 o
   3  -7   5        305.77        329.97        35.76 o
   4  -7   5       4876.70       4970.69        76.01 o
   5  -7   5       3012.17       3339.92        89.71 o
   6  -7   5       2463.49       2483.80       129.90 o
   7  -7   5       1273.70       1167.18       103.60 o
   8  -7   5      13138.81      12869.90       264.14 o
   9  -7   5      25851.19      25557.82       698.30 o
  10  -7   5      12832.03      12859.11       286.81 o
  11  -7   5       9193.80       8827.13       252.63 o
  12  -7   5       5972.75       5559.20       232.13 o
 -12  -6   5       2440.27       2670.13       201.55 o
 -11  -6   5       1269.32       1049.87       140.31 o
 -10  -6   5        831.23        673.88        96.38 o
  -9  -6   5       5114.15       4837.19       166.36 o
  -8  -6   5       4752.15       4744.64       119.09 o
  -7  -6   5       3042.27       3000.79       101.39 o
  -6  -6   5      13697.43      13309.46       157.70 o
  -5  -6   5      28837.75      28165.60       278.45 o
  -4  -6   5      29650.11      29425.29       283.80 o
  -3  -6   5      28760.41      29969.23       345.53 o
  -2  -6   5      42207.66      43753.23       575.03 o
  -1  -6   5      70903.02      72834.77       716.50 o
   0  -6   5      55721.96      57676.11       610.85 o
   1  -6   5      20365.25      20232.71       212.64 o
   2  -6   5        266.21        257.86        28.98 o
   3  -6   5         62.26        119.24        23.34 o
   4  -6   5       2456.06       2629.62        97.77 o
   5  -6   5        248.43        198.99        64.47 o
   6  -6   5         93.34        125.64        76.87 o
   7  -6   5       1005.41       1021.50       153.03 o
   8  -6   5       9972.41       9261.14       254.29 o
   9  -6   5      21769.57      21654.25       302.95 o
  10  -6   5       9545.16       9326.80       246.11 o
  11  -6   5       6271.60       6413.53       228.43 o
  12  -6   5       5828.29       5496.88       234.42 o
  13  -6   5       7193.20       7267.67       549.83 o
 -12  -5   5       1421.75       1802.74       178.92 o
 -11  -5   5       2590.76       2259.67       152.46 o
 -10  -5   5         55.85        -62.61        83.19 o
  -9  -5   5        303.19        216.82        77.62 o
  -8  -5   5         63.88        -15.38        71.13 o
  -7  -5   5        229.94        200.35        68.23 o
  -6  -5   5        456.16        356.67        51.02 o
  -5  -5   5       8515.39       8555.18       125.47 o
  -4  -5   5      36104.61      37046.97       320.00 o
  -3  -5   5      30242.40      31138.30       306.50 o
  -2  -5   5      41910.44      46183.15       446.11 o
  -1  -5   5      37616.59      40166.09       387.86 o
   0  -5   5      35033.80      37063.50       403.77 o
   1  -5   5       2610.96       2825.55        42.03 o
   2  -5   5       2243.24       2409.87        45.33 o
   3  -5   5       2996.42       2906.23        92.18 o
   4  -5   5        142.55        198.56        56.59 o
   5  -5   5        261.24        226.95        66.63 o
   6  -5   5       1059.04       1031.29        93.80 o
   7  -5   5       1476.61       1397.78       109.04 o
   8  -5   5        380.93        432.50        80.41 o
   9  -5   5       2705.08       2267.33        95.78 o
  10  -5   5       3445.03       3038.10       180.40 o
  11  -5   5       2529.93       2191.33       187.44 o
  12  -5   5       4630.47       4784.12       222.91 o
  13  -5   5       9889.60      10040.71       329.76 o
 -12  -4   5       1359.80       1639.73       166.67 o
 -11  -4   5       7483.65       7943.98       191.57 o
 -10  -4   5       8349.36       8440.63       188.51 o
  -9  -4   5       7296.96       7136.63       162.82 o
  -8  -4   5       6609.14       6371.66       124.75 o
  -7  -4   5      26962.76      26180.31       295.46 o
  -6  -4   5      16072.62      15516.21       191.48 o
  -5  -4   5        484.64        450.70        41.99 o
  -4  -4   5       8781.42       9348.42       115.48 o
  -3  -4   5      13409.23      14884.82       165.46 o
  -2  -4   5       3556.39       3986.70        65.81 o
  -1  -4   5        818.76       1087.04        29.68 o
   0  -4   5      13298.59      14457.68       163.79 o
   1  -4   5       3169.73       3497.53        54.24 o
   2  -4   5       4558.23       4782.97        99.34 o
   3  -4   5       1925.61       2229.90        84.09 o
   4  -4   5        726.32        682.72        47.53 o
   5  -4   5       1550.82       1684.17        64.39 o
   6  -4   5       3871.85       3847.17        97.23 o
   7  -4   5       5378.34       5358.30       109.28 o
   8  -4   5       3385.96       3506.44       111.09 o
   9  -4   5       2279.65       2242.09        84.17 o
  10  -4   5         57.96        -14.13        85.36 o
  11  -4   5         53.17         26.34        90.98 o
  12  -4   5       1470.46       1281.70       171.51 o
  13  -4   5       6369.40       6222.79       286.65 o
 -13  -3   5          8.81        122.83       198.51 o
 -12  -3   5       1248.80       1266.11       127.43 o
 -11  -3   5      13082.76      13060.17       266.54 o
 -10  -3   5      23646.18      23937.23       315.88 o
  -9  -3   5      23811.19      22870.99       308.38 o
  -8  -3   5      30172.27      28915.81       307.10 o
  -7  -3   5      34572.20      34640.81       369.50 o
  -6  -3   5      30361.79      29768.64       316.14 o
  -5  -3   5       3701.45       3387.09        72.69 o
  -4  -3   5        892.34       1030.46        46.57 o
  -3  -3   5          3.23         28.85        13.78 o
  -2  -3   5       3345.79       3223.38        53.30 o
  -1  -3   5        349.37        405.45        25.35 o
   0  -3   5       3588.92       3198.02        56.65 o
   1  -3   5        135.08        111.84        24.31 o
   2  -3   5        466.66        610.99        32.96 o
   3  -3   5       2027.86       2103.69        56.20 o
   4  -3   5       8678.42       9556.16       138.77 o
   5  -3   5       8553.84       8370.28       122.48 o
   6  -3   5      22369.88      22140.77       250.49 o
   7  -3   5      33668.66      33981.05       365.20 o
   8  -3   5      17308.85      17439.24       303.50 o
   9  -3   5      13436.43      13357.62       224.59 o
  10  -3   5       2585.61       2325.72       124.05 o
  11  -3   5       2929.70       2699.65       169.14 o
  12  -3   5         67.11        -68.29       136.32 o
  13  -3   5       1138.33        985.16       179.57 o
 -13  -2   5         21.14       -114.73       114.73 o
 -12  -2   5        961.16        885.82       131.62 o
 -11  -2   5       6127.57       6182.00       195.73 o
 -10  -2   5      22457.46      22557.53       301.99 o
  -9  -2   5      23148.85      22597.84       263.41 o
  -8  -2   5      13571.61      12976.70       171.70 o
  -7  -2   5      24360.00      23957.92       233.53 o
  -6  -2   5      31005.28      32028.37       324.94 o
  -5  -2   5      24265.56      25181.99       241.12 o
  -4  -2   5       9054.67       9353.16       107.78 o
  -3  -2   5       6947.31       6869.85        67.41 o
  -2  -2   5      10895.81      12408.62       120.46 o
  -1  -2   5      15917.12      15501.00       172.53 o
   0  -2   5       5362.25       5114.72        94.60 o
   1  -2   5      17546.86      17704.92       197.73 o
   2  -2   5       2468.93       2179.42        53.68 o
   3  -2   5         93.30        154.40        29.27 o
   4  -2   5      11456.22      11574.95       153.75 o
   5  -2   5      19870.17      18623.34       229.38 o
   6  -2   5      27964.38      27616.55       300.41 o
   7  -2   5      43874.94      44119.48       458.79 o
   8  -2   5      34986.59      35304.17       384.63 o
   9  -2   5      26033.86      26380.26       360.28 o
  10  -2   5       6337.15       6063.76       187.38 o
  11  -2   5       7207.85       7520.64       210.59 o
  12  -2   5       5029.22       5441.85       222.86 o
  13  -2   5       1090.12       1069.23       158.60 o
 -13  -1   5        105.69       -104.85       111.07 o
 -12  -1   5         84.37        -34.75       102.13 o
 -11  -1   5       1281.74       1054.87       114.35 o
 -10  -1   5       3032.05       2496.17       140.85 o
  -9  -1   5        822.23        689.52        61.94 o
  -8  -1   5       3605.47       3342.38        92.34 o
  -7  -1   5      13745.58      13240.26       160.67 o
  -6  -1   5      28446.13      28676.79       268.26 o
  -5  -1   5      31497.38      32365.05       282.90 o
  -4  -1   5      20052.13      19929.40       190.02 o
  -3  -1   5      18910.48      20551.95       191.23 o
  -2  -1   5      27835.74      28826.58       306.63 o
  -1  -1   5       5347.92       6032.35       109.10 o
   0  -1   5        271.43        221.49        36.28 o
   1  -1   5       5663.38       6584.43       118.04 o
   2  -1   5        606.23        831.84        49.80 o
   3  -1   5       1490.49       1345.26        57.80 o
   4  -1   5      14858.41      14718.53       187.66 o
   5  -1   5       4806.11       4588.28        79.77 o
   6  -1   5       6418.57       6181.83       105.87 o
   7  -1   5      14744.19      14370.40       220.49 o
   8  -1   5      17732.30      18025.38       266.94 o
   9  -1   5      18361.65      19042.87       290.29 o
  10  -1   5       5439.29       5760.13       219.96 o
  11  -1   5       6218.42       6760.94       247.03 o
  12  -1   5       6715.48       7555.49       234.99 o
 -13   0   5       1082.03        857.91       153.10 o
 -12   0   5       3129.93       3036.31       172.05 o
 -11   0   5       3908.52       3929.57       169.26 o
 -10   0   5        489.15        358.21        92.17 o
  -9   0   5        155.76        -47.08        54.06 o
  -8   0   5        311.03        290.28        50.63 o
  -7   0   5       6272.02       6219.00        97.90 o
  -6   0   5      22488.93      23199.36       260.36 o
  -5   0   5      21436.23      21155.80       197.72 o
  -4   0   5      20804.29      21503.16       194.68 o
  -3   0   5       4473.32       4403.43        58.49 o
  -2   0   5        456.76        445.30        28.67 o
  -1   0   5        859.89        899.84        74.29 o
   0   0   5       7269.16       7305.38       130.16 o
   1   0   5      47320.91      47583.00       645.35 o
   2   0   5      19592.41      20846.50       267.05 o
   3   0   5        111.74        395.29        46.58 o
   4   0   5       1305.33       1424.83        64.59 o
   5   0   5         77.21         74.45        37.75 o
   6   0   5       6949.68       6874.11       147.74 o
   7   0   5         46.44         57.00        96.50 o
   8   0   5       4729.35       4586.07       188.11 o
   9   0   5      10194.33      10626.02       264.38 o
  10   0   5       5273.32       5120.05       217.81 o
  11   0   5       2839.74       3091.30       234.04 o
  12   0   5       4254.03       4814.55       339.02 o
 -13   1   5       6603.91       6758.41       265.71 o
 -12   1   5      17069.96      17685.84       312.30 o
 -11   1   5      18125.18      17947.82       301.92 o
 -10   1   5      13049.46      13472.39       246.42 o
  -9   1   5       6392.59       6072.62       156.36 o
  -8   1   5        867.41        703.37        57.49 o
  -7   1   5          7.77          2.09        41.28 o
  -6   1   5       3098.86       3118.62        75.55 o
  -5   1   5       7459.60       7534.18        98.60 o
  -4   1   5       4394.31       4881.84        63.55 o
  -3   1   5        133.24        126.22        20.06 o
  -2   1   5       6300.10       6604.05       102.86 o
  -1   1   5       4292.95       4569.14        93.78 o
   0   1   5       3643.07       3468.16        79.70 o
   1   1   5      20089.13      20342.10       235.42 o
   2   1   5      14754.53      14362.25       178.05 o
   3   1   5      21804.31      22836.73       236.04 o
   4   1   5      12505.39      13160.90       207.23 o
   5   1   5      17688.27      17542.97       239.05 o
   6   1   5      29947.96      29423.25       365.62 o
   7   1   5       6924.20       6868.41       180.69 o
   8   1   5          7.12       -107.56       107.56 o
   9   1   5       3802.30       3714.53       199.33 o
  10   1   5       2224.56       2376.40       170.66 o
  11   1   5        631.15        562.25       152.29 o
  12   1   5       1492.45       1597.94       241.36 o
 -13   2   5      10472.41      11096.38       266.18 o
 -12   2   5      20898.95      21578.54       350.87 o
 -11   2   5      27224.28      28534.65       512.79 o
 -10   2   5      18304.01      18388.67       290.01 o
  -9   2   5       5382.18       5050.82       123.40 o
  -8   2   5       6039.88       5785.83       120.80 o
  -7   2   5      10027.32       9317.10       156.90 o
  -6   2   5       8201.09       8146.97       127.81 o
  -5   2   5       5991.70       6491.81        93.53 o
  -4   2   5        218.72        231.85        36.18 o
  -3   2   5       3453.76       3591.70        66.83 o
  -2   2   5       5944.94       6049.00       103.85 o
  -1   2   5        160.54        156.84        44.82 o
   0   2   5       1249.45       1175.77        69.91 o
   1   2   5      13499.59      14576.23       218.52 o
   2   2   5      23035.51      22535.58       296.08 o
   3   2   5      40750.97      40659.81       476.86 o
   4   2   5      32656.81      33114.70       430.98 o
   5   2   5      30379.04      31031.40       419.86 o
   6   2   5      30610.38      30615.77       384.23 o
   7   2   5      12989.24      12458.50       222.81 o
   8   2   5       2457.13       2333.05       132.39 o
   9   2   5        397.42        261.01       129.78 o
  10   2   5        265.40        116.51       139.66 o
  11   2   5        277.34        155.04       150.73 o
  12   2   5        133.76        -30.88       170.41 o
 -13   3   5       5290.60       5108.38       277.84 o
 -12   3   5      11570.22      12011.82       366.92 o
 -11   3   5      18357.24      18886.80       312.28 o
 -10   3   5      11553.71      11639.32       270.06 o
  -9   3   5       2881.80       2816.65       106.88 o
  -8   3   5       5835.62       5973.73       128.02 o
  -7   3   5      14031.98      13737.32       186.05 o
  -6   3   5      18650.86      18600.13       223.14 o
  -5   3   5       2903.47       3048.21        78.80 o
  -4   3   5       2241.00       1963.73        64.10 o
  -3   3   5         58.12         53.44        23.54 o
  -2   3   5        170.97        269.87        31.77 o
  -1   3   5       3088.62       3664.06       106.80 o
   0   3   5        687.05        699.10        53.19 o
   1   3   5       1242.16       1384.98        74.93 o
   2   3   5      17392.08      17238.32       237.55 o
   3   3   5      50317.79      51133.01       588.27 o
   4   3   5      37043.13      37181.09       482.52 o
   5   3   5      23905.57      23451.08       344.17 o
   6   3   5      12845.09      12312.11       208.90 o
   7   3   5      19588.81      19088.35       289.90 o
   8   3   5      10569.42       9746.56       206.76 o
   9   3   5       2115.00       2116.00       134.04 o
  10   3   5       1013.44       1052.60       164.85 o
  11   3   5       1501.93       1573.36       180.29 o
 -13   4   5         10.45       -120.14       120.14 o
 -12   4   5        405.23        317.18       112.42 o
 -11   4   5       2314.68       2531.55       139.04 o
 -10   4   5       1652.88       1873.46       117.61 o
  -9   4   5       1551.18       1575.18        88.31 o
  -8   4   5       7348.02       6918.80       140.01 o
  -7   4   5      14375.88      13813.10       192.03 o
  -6   4   5      10236.13       9711.93       161.00 o
  -5   4   5        230.05        190.16        45.17 o
  -4   4   5       5711.42       5343.98        93.78 o
  -3   4   5       6466.22       5786.16       114.25 o
  -2   4   5       6880.40       6830.62       133.59 o
  -1   4   5        506.98        652.95        38.34 o
   0   4   5       1930.26       2059.47        80.66 o
   1   4   5       5087.27       5340.69       131.25 o
   2   4   5       5242.93       5151.43       158.88 o
   3   4   5      25786.07      25763.72       284.38 o
   4   4   5      22057.02      21309.70       314.51 o
   5   4   5       5717.93       5341.02       170.96 o
   6   4   5       1371.38       1304.87       113.76 o
   7   4   5      14440.90      15228.22       258.93 o
   8   4   5      10623.46      11420.27       239.07 o
   9   4   5       6892.21       7459.09       214.37 o
  10   4   5       1808.26       1959.11       146.31 o
  11   4   5        280.93        466.05       175.82 o
 -13   5   5       5084.28       5123.16       298.64 o
 -12   5   5       3760.65       3396.69       171.91 o
 -11   5   5         95.99         -3.81        99.16 o
 -10   5   5       1040.60        972.10        86.03 o
  -9   5   5       2360.73       2081.29       100.73 o
  -8   5   5       1881.52       1718.85        90.05 o
  -7   5   5       2642.55       2367.93       105.81 o
  -6   5   5       3282.04       3095.19       102.52 o
  -5   5   5       1566.90       1632.92        70.89 o
  -4   5   5      14848.16      15687.83       225.35 o
  -3   5   5      23316.99      23367.87       325.80 o
  -2   5   5       7084.16       7437.17       134.73 o
  -1   5   5       4003.18       4026.16        91.64 o
   0   5   5       5932.00       6250.82       122.02 o
   1   5   5      23093.48      24099.51       334.88 o
   2   5   5      10100.91      10298.75       165.30 o
   3   5   5        707.47        662.93        55.26 o
   4   5   5       1660.52       1812.73       109.00 o
   5   5   5          2.72        -90.63        90.63 o
   6   5   5        455.03        407.62       105.62 o
   7   5   5       4415.72       4578.99       219.23 o
   8   5   5       5168.21       5800.48       188.88 o
   9   5   5       4911.06       5529.55       200.36 o
  10   5   5        535.52        672.42       136.36 o
 -12   6   5       5675.43       6036.97       209.69 o
 -11   6   5       2322.08       2236.26       141.57 o
 -10   6   5         28.60        -10.47        74.41 o
  -9   6   5       1081.53       1033.89        87.21 o
  -8   6   5         16.33        -64.91        64.91 o
  -7   6   5        401.04        322.14        69.84 o
  -6   6   5        237.58        108.96        54.14 o
  -5   6   5        185.21        132.36        59.57 o
  -4   6   5       4872.78       4395.19       162.13 o
  -3   6   5      15999.92      15882.69       249.75 o
  -2   6   5      16459.69      15936.30       218.51 o
  -1   6   5       6821.96       6374.23       145.12 o
   0   6   5      18719.65      18493.21       248.81 o
   1   6   5      43990.64      43951.76       563.78 o
   2   6   5      40574.43      40203.53       463.18 o
   3   6   5      23311.81      22858.90       271.26 o
   4   6   5       7900.67       7461.06       168.80 o
   5   6   5       2356.33       2216.76       126.99 o
   6   6   5        763.21        677.24       108.96 o
   7   6   5        134.04        -94.93       113.00 o
   8   6   5        329.51        238.86       109.55 o
   9   6   5       1032.62        822.48       127.18 o
  10   6   5          0.50       -127.88       127.88 o
 -12   7   5       6677.91       7816.98       392.12 o
 -11   7   5       4666.63       4983.41       201.71 o
 -10   7   5        643.78        756.68        95.29 o
  -9   7   5         26.76         25.22        88.40 o
  -8   7   5        272.58        253.48        85.14 o
  -7   7   5       3060.55       2896.40       134.12 o
  -6   7   5       2647.40       2312.46       116.47 o
  -5   7   5        439.88        329.98        69.49 o
  -4   7   5         15.44         63.47        64.77 o
  -3   7   5       2890.05       2975.61       103.52 o
  -2   7   5       8978.55       8668.17       147.50 o
  -1   7   5      16461.90      15490.14       206.73 o
   0   7   5      21346.13      20397.73       276.24 o
   1   7   5      37188.64      36044.17       485.64 o
   2   7   5      41261.11      41239.32       585.65 o
   3   7   5      17207.54      16816.13       225.20 o
   4   7   5       5950.35       5728.95       162.13 o
   5   7   5       1932.22       1714.40       114.11 o
   6   7   5       1252.14       1252.05       116.89 o
   7   7   5        173.25          3.39       123.65 o
   8   7   5         95.20         52.37       117.07 o
   9   7   5         85.47        -78.40       125.10 o
 -11   8   5       5075.32       5573.03       263.04 o
 -10   8   5       2074.71       2134.19       148.55 o
  -9   8   5        307.71        340.70       101.23 o
  -8   8   5         17.63        -31.11        86.13 o
  -7   8   5        188.67        272.19        73.64 o
  -6   8   5       1692.35       1609.96        97.75 o
  -5   8   5       3983.84       4052.09       137.59 o
  -4   8   5       6343.18       6433.24       149.13 o
  -3   8   5       1559.64       1655.98        85.93 o
  -2   8   5        364.66        353.52        67.99 o
  -1   8   5       6806.33       6464.00       138.72 o
   0   8   5       8440.34       7912.09       197.51 o
   1   8   5      13361.97      13096.29       250.71 o
   2   8   5      14842.64      14682.58       217.56 o
   3   8   5       7401.67       7495.64       153.01 o
   4   8   5       5877.63       5808.79       170.73 o
   5   8   5       1286.14       1248.45       117.71 o
   6   8   5       1918.34       2238.08       140.99 o
   7   8   5        530.97        609.69       135.84 o
   8   8   5         15.63        -40.63       117.46 o
 -11   9   5       1726.63       1935.61       199.45 o
 -10   9   5       1836.30       2127.97       158.46 o
  -9   9   5        133.08         94.83        88.66 o
  -8   9   5       2298.55       2144.20       122.97 o
  -7   9   5       1392.44       1431.85        98.93 o
  -6   9   5       4084.18       4016.88       136.83 o
  -5   9   5      11755.11      11865.09       236.06 o
  -4   9   5      17107.33      16679.96       229.57 o
  -3   9   5       5226.37       5175.65       131.39 o
  -2   9   5        401.34        451.31        76.72 o
  -1   9   5         36.43         39.79        70.43 o
   0   9   5         27.74        -87.88        87.88 o
   1   9   5        360.60        273.94        91.35 o
   2   9   5       1243.89       1221.08        96.78 o
   3   9   5       1625.00       1651.73        97.84 o
   4   9   5       4060.16       4015.52       160.85 o
   5   9   5       2472.80       2573.44       151.52 o
   6   9   5       2625.18       3114.92       170.39 o
   7   9   5        926.19       1188.38       153.62 o
   8   9   5          2.06        -81.66       142.83 o
 -10  10   5        148.43         60.12       103.36 o
  -9  10   5       1075.18        926.53       115.26 o
  -8  10   5       3050.11       2892.43       140.80 o
  -7  10   5       4207.56       4179.58       158.89 o
  -6  10   5       7152.69       7548.60       184.71 o
  -5  10   5       7983.12       8044.90       185.59 o
  -4  10   5      12864.92      12667.70       201.95 o
  -3  10   5      10549.65      10446.76       183.15 o
  -2  10   5       5440.74       5293.59       146.22 o
  -1  10   5       2152.06       2057.98       120.21 o
   0  10   5       3803.34       3521.25       187.51 o
   1  10   5       2108.51       2199.10       146.58 o
   2  10   5        370.97        326.28        91.59 o
   3  10   5        615.02        544.84       120.65 o
   4  10   5       1888.93       2107.50       133.18 o
   5  10   5       2163.39       2191.09       138.44 o
   6  10   5        909.04       1072.30       135.23 o
   7  10   5         40.88        182.01       146.02 o
  -9  11   5        288.83        315.65       102.36 o
  -8  11   5        777.22        746.76       114.33 o
  -7  11   5        844.77        916.45       101.63 o
  -6  11   5       1518.07       1643.31       116.08 o
  -5  11   5       4882.43       5116.52       168.83 o
  -4  11   5       8874.66       8951.28       188.01 o
  -3  11   5       9810.68       9573.30       188.80 o
  -2  11   5      10642.67      10769.92       227.72 o
  -1  11   5      12054.12      12233.40       238.86 o
   0  11   5      12238.69      12235.08       266.68 o
   1  11   5       8831.04       8598.34       238.77 o
   2  11   5       2185.44       2118.10       140.66 o
   3  11   5         18.95       -120.11       120.11 o
   4  11   5         86.30        -49.52       134.12 o
   5  11   5        162.29        -38.61       144.31 o
  -8  12   5        325.39        339.69       107.27 o
  -7  12   5         71.54         30.51        99.16 o
  -6  12   5        236.17        173.50        99.82 o
  -5  12   5       2887.97       2821.77       154.92 o
  -4  12   5       5430.30       5640.99       187.27 o
  -3  12   5       8699.67       8805.67       187.63 o
  -2  12   5       8388.31       8617.56       215.00 o
  -1  12   5      11333.79      11627.09       244.64 o
   0  12   5      11690.18      12472.60       356.11 o
   1  12   5       7931.09       8660.97       255.48 o
   2  12   5       1379.92       1527.92       152.21 o
   3  12   5        131.27         83.98       138.96 o
   4  12   5          1.03        -50.74       146.59 o
  -6  13   5        979.82       1061.64       126.08 o
  -5  13   5         28.45        -47.97       104.51 o
  -4  13   5       1214.87       1167.73       117.84 o
  -3  13   5       2584.46       2683.10       175.10 o
  -2  13   5       2023.30       2147.74       197.57 o
  -1  13   5       2949.05       3201.84       173.32 o
   0  13   5       2136.19       2561.37       177.95 o
   1  13   5       2530.25       3295.07       182.39 o
   2  13   5        968.20       1156.96       164.42 o
  -3  14   5        268.25        205.32       146.07 o
  -2  14   5         49.89         33.52       128.41 o
  -1 -17   6       4893.11       5162.05       224.48 o
   0 -17   6       7295.96       7515.79       226.85 o
   1 -17   6       5479.61       5806.59       290.95 o
   2 -17   6       2043.94       2331.71       220.13 o
   3 -17   6         10.33         65.58       155.78 o
   4 -17   6         90.62        161.43       123.02 o
  -3 -16   6       4279.25       3720.80       172.46 o
  -2 -16   6       2934.79       2733.62       153.52 o
  -1 -16   6       3967.99       3692.92       163.94 o
   0 -16   6       8112.01       7907.80       188.27 o
   1 -16   6       6564.09       6523.46       188.63 o
   2 -16   6       3009.56       2585.17       146.75 o
   3 -16   6        148.45        207.63        94.62 o
   4 -16   6       1970.22       2234.77       159.55 o
   5 -16   6        516.52        588.46       129.12 o
   6 -16   6        157.61         31.61       121.59 o
   7 -16   6         70.57        -20.93       146.10 o
  -5 -15   6       1434.65       1589.76       202.25 o
  -4 -15   6        143.23        -62.64       101.29 o
  -3 -15   6       2865.29       2662.91       140.50 o
  -2 -15   6       2860.63       2540.50       137.04 o
  -1 -15   6       3097.37       2929.75       144.35 o
   0 -15   6       2777.74       2828.16       158.46 o
   1 -15   6       4427.17       4173.81       161.17 o
   2 -15   6       2471.14       2217.18       115.91 o
   3 -15   6        303.30        180.20        79.99 o
   4 -15   6       1241.06       1381.12       108.00 o
   5 -15   6        758.82        893.27       123.18 o
   6 -15   6         35.14         43.31       115.07 o
   7 -15   6        206.95        142.51       118.85 o
   8 -15   6       1282.70       1173.53       139.10 o
  -6 -14   6       6136.83       6158.97       305.08 o
  -5 -14   6       5298.75       5472.25       230.40 o
  -4 -14   6       1929.82       1945.76       127.93 o
  -3 -14   6        184.47        -21.00        87.41 o
  -2 -14   6       2776.57       2369.24       132.05 o
  -1 -14   6        321.03        100.36        83.51 o
   0 -14   6         83.08        -25.18        85.01 o
   1 -14   6         78.76        145.01        85.32 o
   2 -14   6        203.37        205.11        73.54 o
   3 -14   6        333.09        352.36        75.81 o
   4 -14   6       2137.03       2262.15       128.72 o
   5 -14   6       2840.33       3154.14       177.55 o
   6 -14   6       1745.91       1897.51       154.76 o
   7 -14   6       4235.16       4474.91       195.81 o
   8 -14   6       9628.19       9793.28       257.45 o
   9 -14   6       9555.37       9649.64       273.63 o
  -7 -13   6       5978.89       5976.57       261.28 o
  -6 -13   6       6715.69       6371.02       242.25 o
  -5 -13   6      10052.71       9777.72       221.19 o
  -4 -13   6       7363.06       7036.31       156.10 o
  -3 -13   6       2701.22       2540.44       116.15 o
  -2 -13   6       1025.61       1170.57        82.55 o
  -1 -13   6       1833.05       1716.99        94.57 o
   0 -13   6       2140.60       1909.73        93.19 o
   1 -13   6        446.38        324.57        51.49 o
   2 -13   6        213.71        221.68        67.02 o
   3 -13   6         69.53         11.30        64.33 o
   4 -13   6        317.21        329.85        81.44 o
   5 -13   6       3362.29       3528.12       163.01 o
   6 -13   6       8324.42       8426.59       218.49 o
   7 -13   6      10864.60      11425.39       258.79 o
   8 -13   6      15084.54      15573.30       312.02 o
   9 -13   6      15914.39      15666.89       321.27 o
  10 -13   6       9878.04       9804.80       268.85 o
  -8 -12   6       6370.86       6274.05       265.55 o
  -7 -12   6       2662.23       2465.92       195.79 o
  -6 -12   6       2701.86       2665.62       169.71 o
  -5 -12   6       6170.81       6122.66       145.51 o
  -4 -12   6      23267.61      22698.68       285.60 o
  -3 -12   6      21690.16      21636.27       271.16 o
  -2 -12   6       4797.62       4666.56       119.25 o
  -1 -12   6       1871.97       1944.70        93.73 o
   0 -12   6        458.89        437.33        60.38 o
   1 -12   6        405.20        310.70        66.36 o
   2 -12   6         50.47         40.99        62.66 o
   3 -12   6       2751.87       2654.54       126.08 o
   4 -12   6        595.58        487.35        78.56 o
   5 -12   6       1149.45       1158.95       105.54 o
   6 -12   6       8336.84       8498.79       211.33 o
   7 -12   6       6816.00       6930.44       207.67 o
   8 -12   6       8120.01       7933.49       219.48 o
   9 -12   6      11084.95      11503.94       230.60 o
  10 -12   6       6919.07       6816.78       223.81 o
  -9 -11   6         32.23       -117.52       152.65 o
  -8 -11   6        140.65       -102.29       137.69 o
  -7 -11   6        287.75        116.16       132.04 o
  -6 -11   6        317.50        111.88       120.13 o
  -5 -11   6       4460.98       4264.89       123.58 o
  -4 -11   6      15801.05      15266.73       213.55 o
  -3 -11   6      12756.32      12291.99       182.50 o
  -2 -11   6       2589.69       2633.44       161.03 o
  -1 -11   6        853.66        951.04        75.05 o
   0 -11   6       1808.23       1661.23        72.07 o
   1 -11   6        713.89        653.43        65.33 o
   2 -11   6       4059.98       3994.58       125.99 o
   3 -11   6       9843.39       9591.14       177.09 o
   4 -11   6       4998.62       4991.44       136.06 o
   5 -11   6        672.50        580.42        74.82 o
   6 -11   6       1190.14       1218.79       105.72 o
   7 -11   6        425.13        389.99        78.55 o
   8 -11   6       1064.64       1031.85        96.16 o
   9 -11   6       2772.69       2532.86       142.39 o
  10 -11   6       2740.45       2646.99       170.83 o
  11 -11   6       6041.97       5675.32       199.64 o
 -10 -10   6       9945.00      10839.91       410.05 o
  -9 -10   6       9163.64       9497.80       369.00 o
  -8 -10   6       3423.30       3294.26       160.06 o
  -7 -10   6        677.26        763.48       134.44 o
  -6 -10   6          0.38        -78.88        78.88 o
  -5 -10   6       1311.32       1147.36        80.90 o
  -4 -10   6       4507.52       4304.23       113.05 o
  -3 -10   6       3408.43       3430.60       101.44 o
  -2 -10   6          2.41        -57.91        62.09 o
  -1 -10   6       4490.52       4452.07       111.99 o
   0 -10   6       4336.72       4242.86        85.17 o
   1 -10   6       6025.63       6112.19       117.70 o
   2 -10   6       6603.11       6567.75       138.18 o
   3 -10   6      12127.95      12386.45       192.79 o
   4 -10   6       9841.72       9891.12       168.71 o
   5 -10   6       4592.01       4147.71       114.98 o
   6 -10   6       1730.11       1678.91        96.08 o
   7 -10   6       6437.55       6397.17       154.20 o
   8 -10   6       2511.84       2464.96       124.59 o
   9 -10   6         65.15        -69.41        87.63 o
  10 -10   6        787.61        639.98       105.53 o
  11 -10   6       3609.81       3529.75       171.03 o
 -10  -9   6      15040.98      15649.42       488.08 o
  -9  -9   6      19591.15      19490.48       458.91 o
  -8  -9   6       7925.16       7579.47       183.71 o
  -7  -9   6        937.91        707.74        94.99 o
  -6  -9   6        696.36        740.05        63.99 o
  -5  -9   6         36.85          1.55        52.90 o
  -4  -9   6          6.54         -4.50        50.53 o
  -3  -9   6        246.24        222.61        53.48 o
  -2  -9   6       1113.57       1003.36        70.07 o
  -1  -9   6       3415.09       3415.74        92.04 o
   0  -9   6        319.84        391.42        36.31 o
   1  -9   6        809.98        859.84        66.22 o
   2  -9   6       4447.36       4470.35       107.32 o
   3  -9   6      25072.20      25510.05       311.95 o
   4  -9   6      30042.48      29922.39       357.10 o
   5  -9   6      23067.27      23147.14       260.85 o
   6  -9   6      14545.99      14254.22       187.89 o
   7  -9   6      22075.42      21938.31       267.84 o
   8  -9   6      14961.27      15007.36       239.72 o
   9  -9   6       3972.05       3918.53       142.20 o
  10  -9   6         17.92        -94.99        94.99 o
  11  -9   6        590.19        328.53       132.92 o
  12  -9   6         14.01        -93.56       138.60 o
 -11  -8   6       5454.70       5467.10       256.24 o
 -10  -8   6       8483.88       8469.06       284.94 o
  -9  -8   6      12299.49      11781.31       284.33 o
  -8  -8   6       6466.05       6297.47       163.47 o
  -7  -8   6       4863.94       4677.43       119.17 o
  -6  -8   6       2417.87       2660.78        81.47 o
  -5  -8   6       1935.39       2023.86        81.18 o
  -4  -8   6       2805.53       2685.48        81.32 o
  -3  -8   6        582.14        555.91        64.43 o
  -2  -8   6         35.66         95.52        50.18 o
  -1  -8   6        130.98        143.76        33.49 o
   0  -8   6       1346.31       1499.81        57.16 o
   1  -8   6        110.00         97.70        45.45 o
   2  -8   6       1017.98       1028.68        61.75 o
   3  -8   6      21689.93      21063.12       257.88 o
   4  -8   6      51570.01      51435.31       570.87 o
   5  -8   6      45178.49      45164.39       461.61 o
   6  -8   6      24015.44      24007.91       307.61 o
   7  -8   6      24194.90      24333.64       321.91 o
   8  -8   6      22357.38      22186.17       368.15 o
   9  -8   6      11180.25      10848.06       256.41 o
  10  -8   6       1615.34       1651.24       143.26 o
  11  -8   6        130.60        -35.70       119.70 o
  12  -8   6        369.06        216.70       109.52 o
 -11  -7   6        342.78        166.34       135.82 o
 -10  -7   6       1662.72       1675.80       169.22 o
  -9  -7   6       6113.45       5964.25       232.50 o
  -8  -7   6       5162.78       5160.49       125.23 o
  -7  -7   6       2223.22       2306.47        97.38 o
  -6  -7   6       6467.61       6271.12        97.95 o
  -5  -7   6      13420.51      12860.03       152.42 o
  -4  -7   6       9296.14       9244.70       124.41 o
  -3  -7   6         69.36         62.65        50.54 o
  -2  -7   6       9068.90       9095.08       137.76 o
  -1  -7   6       4706.34       4251.11        70.28 o
   0  -7   6        481.09        418.32        32.04 o
   1  -7   6       3355.38       2968.11        77.62 o
   2  -7   6        231.96        375.06        55.50 o
   3  -7   6       6039.50       5754.58       104.12 o
   4  -7   6      24880.83      23819.42       290.74 o
   5  -7   6      13573.15      13328.51       228.05 o
   6  -7   6      11150.82      11555.70       223.21 o
   7  -7   6      10025.64      10194.78       227.93 o
   8  -7   6      10756.55      10793.08       241.60 o
   9  -7   6      11085.61      11126.34       315.33 o
  10  -7   6       2545.92       2523.67       178.75 o
  11  -7   6        764.04        701.20       135.04 o
  12  -7   6         67.60       -103.95       129.73 o
 -12  -6   6       1516.72       1664.36       181.01 o
 -11  -6   6       1147.46       1095.43       134.20 o
 -10  -6   6         15.78        -77.51       108.17 o
  -9  -6   6       1716.31       1542.59       105.61 o
  -8  -6   6       3577.13       3542.15       134.72 o
  -7  -6   6       4441.58       4491.71       209.44 o
  -6  -6   6       4122.39       4232.03       100.04 o
  -5  -6   6       4361.24       4326.15        86.29 o
  -4  -6   6         72.32         78.05        23.83 o
  -3  -6   6      12984.40      12964.71       175.34 o
  -2  -6   6      37542.00      37552.39       411.75 o
  -1  -6   6      26368.80      26410.88       269.01 o
   0  -6   6      13834.51      13665.17       163.22 o
   1  -6   6       2804.04       2892.21        51.37 o
   2  -6   6      10199.03       9708.51       134.57 o
   3  -6   6       3793.29       3693.89       101.48 o
   4  -6   6         27.25        119.10        57.42 o
   5  -6   6         25.14         53.59        64.07 o
   6  -6   6        137.74        227.32        80.04 o
   7  -6   6        321.82        367.25        92.03 o
   8  -6   6       3539.62       3672.53       127.70 o
   9  -6   6       8306.58       8615.88       177.00 o
  10  -6   6       2682.30       2784.43       183.46 o
  11  -6   6        493.57        331.45       118.34 o
  12  -6   6        155.32        118.71       124.61 o
 -12  -5   6      10051.40      10926.85       275.12 o
 -11  -5   6       6891.84       7212.00       227.21 o
 -10  -5   6       1924.79       1909.16       108.03 o
  -9  -5   6        424.98        278.90        85.59 o
  -8  -5   6       3250.73       2883.49       125.76 o
  -7  -5   6        184.22         -5.39        58.92 o
  -6  -5   6        424.56        300.71        50.89 o
  -5  -5   6         48.57         39.67        34.72 o
  -4  -5   6       1232.28       1322.75        58.81 o
  -3  -5   6      14206.78      14489.53       167.23 o
  -2  -5   6      47232.41      49353.21       493.88 o
  -1  -5   6      43948.43      44745.91       430.55 o
   0  -5   6      16746.76      17182.85       194.93 o
   1  -5   6      24622.91      25704.76       257.20 o
   2  -5   6      40862.52      41938.63       510.04 o
   3  -5   6      55299.90      54182.08       655.21 o
   4  -5   6      24504.61      24588.04       337.12 o
   5  -5   6       8325.03       8380.76       171.55 o
   6  -5   6        175.90        197.06        56.97 o
   7  -5   6        314.47        317.40        53.57 o
   8  -5   6        424.04        355.05        60.05 o
   9  -5   6       7235.62       6829.52       135.57 o
  10  -5   6       3741.62       3752.45       186.55 o
  11  -5   6        148.50        -16.13       107.49 o
  12  -5   6       1513.79       1670.68       184.16 o
 -12  -4   6      11833.26      12367.25       319.27 o
 -11  -4   6       8854.35       9071.08       205.74 o
 -10  -4   6       3848.93       3492.16       144.97 o
  -9  -4   6        216.94         70.29        74.13 o
  -8  -4   6          1.90        -54.54        54.54 o
  -7  -4   6       5211.33       4981.47       135.86 o
  -6  -4   6       6113.65       5875.76       125.73 o
  -5  -4   6       1434.30       1522.83        56.40 o
  -4  -4   6        882.49        855.95        38.97 o
  -3  -4   6       2310.55       2565.23        54.66 o
  -2  -4   6      20910.90      22650.67       213.72 o
  -1  -4   6      25355.09      26979.32       265.93 o
   0  -4   6       9312.62       9299.63       117.66 o
   1  -4   6      17339.35      17639.20       198.95 o
   2  -4   6      59419.82      59643.38       528.05 o
   3  -4   6      91446.43      95572.77       905.93 o
   4  -4   6      68257.36      68906.36       665.74 o
   5  -4   6      17034.87      17316.51       202.54 o
   6  -4   6       1107.28       1069.34        62.37 o
   7  -4   6         94.96         48.85        48.79 o
   8  -4   6       3008.22       3035.74        98.79 o
   9  -4   6         11.84        -21.73        60.72 o
  10  -4   6        418.44        364.61        87.91 o
  11  -4   6        111.93        203.74       117.54 o
  12  -4   6       1109.50        970.14       175.64 o
 -13  -3   6       3563.19       3427.27       240.86 o
 -12  -3   6       2793.65       2768.82       173.69 o
 -11  -3   6       3813.80       3893.83       157.50 o
 -10  -3   6       4973.20       5129.44       152.70 o
  -9  -3   6        226.62        250.32        56.88 o
  -8  -3   6          5.33         10.76        52.77 o
  -7  -3   6        707.40        807.61        58.36 o
  -6  -3   6       2279.70       2335.34        77.61 o
  -5  -3   6          9.40         25.47        32.49 o
  -4  -3   6       7707.78       7491.26        84.49 o
  -3  -3   6      20051.81      19823.52       176.61 o
  -2  -3   6       2702.36       3252.83        46.35 o
  -1  -3   6      18854.06      19981.32       246.68 o
   0  -3   6      31963.63      33378.09       396.63 o
   1  -3   6      17030.95      17848.00       202.92 o
   2  -3   6      23573.75      24614.86       274.32 o
   3  -3   6      93759.67      96279.83      1003.17 o
   4  -3   6      57572.50      58633.36       623.95 o
   5  -3   6      16545.49      17244.19       219.42 o
   6  -3   6       1135.23       1212.70        68.68 o
   7  -3   6        846.56        929.80        62.73 o
   8  -3   6      10149.67      10135.58       162.07 o
   9  -3   6       2403.26       2401.08       127.35 o
  10  -3   6        143.65         97.27        82.08 o
  11  -3   6        377.78        424.94       121.46 o
  12  -3   6         15.22       -101.70       133.12 o
 -13  -2   6         14.57       -145.23       145.23 o
 -12  -2   6        430.60        289.78       110.41 o
 -11  -2   6        869.01        959.45       103.36 o
 -10  -2   6       7278.44       6884.73       163.68 o
  -9  -2   6       2354.94       2284.62       114.80 o
  -8  -2   6         61.28         46.82        43.34 o
  -7  -2   6       3689.12       3683.76        84.28 o
  -6  -2   6       5334.84       5313.08        90.90 o
  -5  -2   6       8790.47       8587.35        95.81 o
  -4  -2   6      34658.53      34708.06       315.39 o
  -3  -2   6      15520.65      16195.97       155.47 o
  -2  -2   6      33359.34      35232.72       340.19 o
  -1  -2   6        103.31        237.10        36.87 o
   0  -2   6       4438.10       4413.80        93.66 o
   1  -2   6      18904.92      19542.53       350.54 o
   2  -2   6       4909.76       4624.98        79.61 o
   3  -2   6      18023.42      19480.65       229.46 o
   4  -2   6      17317.87      17807.95       219.97 o
   5  -2   6      14110.61      13798.24       183.99 o
   6  -2   6       1009.08       1068.55        66.94 o
   7  -2   6        587.40        745.01        62.82 o
   8  -2   6       7479.29       7661.63       143.79 o
   9  -2   6       1253.37       1484.61       113.12 o
  10  -2   6        466.90        510.00       116.44 o
  11  -2   6       5116.90       5749.41       229.97 o
  12  -2   6       3464.78       3601.45       215.10 o
 -13  -1   6        439.52        160.02       115.30 o
 -12  -1   6       1489.62       1295.06       122.68 o
 -11  -1   6         25.16        -96.02        96.02 o
 -10  -1   6       1868.10       1797.25       113.75 o
  -9  -1   6       5140.83       4833.36       209.13 o
  -8  -1   6       1011.40        856.97        54.77 o
  -7  -1   6      16289.01      16434.63       172.64 o
  -6  -1   6      26255.62      26352.32       243.71 o
  -5  -1   6      25949.11      26582.88       251.74 o
  -4  -1   6      14834.97      15030.27       177.77 o
  -3  -1   6      34339.51      33842.37       361.60 o
  -2  -1   6      63933.37      70231.19       726.12 o
  -1  -1   6      14426.05      15586.35       234.01 o
   0  -1   6       8588.19       8751.40       148.82 o
   1  -1   6      19117.88      20965.15       305.60 o
   2  -1   6      12819.16      13355.95       185.42 o
   3  -1   6        889.71        944.19        53.74 o
   4  -1   6        189.83        155.08        45.20 o
   5  -1   6       2924.08       2827.10        87.94 o
   6  -1   6        653.08        719.73        66.93 o
   7  -1   6        406.75        481.15       103.59 o
   8  -1   6        331.40        394.11       115.17 o
   9  -1   6         86.69         21.05       113.89 o
  10  -1   6       3588.73       3577.66       212.58 o
  11  -1   6      11483.38      12229.08       310.92 o
  12  -1   6       8755.05       9864.18       284.30 o
 -13   0   6        300.28        230.95       121.40 o
 -12   0   6       1000.58        932.54       118.71 o
 -11   0   6         25.84        -92.39        92.39 o
 -10   0   6        797.90        649.06        96.73 o
  -9   0   6       2440.19       1994.83       115.86 o
  -8   0   6         59.71         -0.02        70.22 o
  -7   0   6      15893.40      15870.18       183.31 o
  -6   0   6      28941.48      28388.84       260.74 o
  -5   0   6      20253.42      20128.74       198.57 o
  -4   0   6       7011.55       6407.32        72.43 o
  -3   0   6      28051.96      29179.30       324.22 o
  -2   0   6      80815.91      84296.71       975.69 o
  -1   0   6      59975.59      62106.47       835.62 o
   0   0   6      52443.80      56502.01       763.76 o
   1   0   6      38189.86      38993.46       540.40 o
   2   0   6      28110.60      27999.88       351.02 o
   3   0   6      23995.27      23679.05       308.35 o
   4   0   6       2255.96       2063.03        77.26 o
   5   0   6        576.76        619.47        38.19 o
   6   0   6        820.00        815.39        82.63 o
   7   0   6        177.38        168.87        87.33 o
   8   0   6       1403.18       1377.94       130.50 o
   9   0   6        616.82        571.42       128.36 o
  10   0   6       4141.65       4308.39       217.27 o
  11   0   6       7883.92       8626.73       286.00 o
  12   0   6       6345.58       7459.80       378.49 o
 -13   1   6        155.43         61.18       119.68 o
 -12   1   6        120.09        204.52       108.04 o
 -11   1   6        130.96         51.98        94.82 o
 -10   1   6        200.74        173.98        89.08 o
  -9   1   6        486.20        374.66        83.31 o
  -8   1   6         42.85        -57.53        70.59 o
  -7   1   6       2667.12       2277.68        64.89 o
  -6   1   6       3476.52       3196.69        67.13 o
  -5   1   6       1261.51       1046.57        48.61 o
  -4   1   6        623.23        671.00        31.34 o
  -3   1   6      18406.83      19673.87       210.47 o
  -2   1   6      63271.49      64846.36       918.57 o
  -1   1   6      83521.91      83944.53      1653.67 o
   0   1   6      52816.97      51729.28       618.75 o
   1   1   6      20003.96      19784.09       235.72 o
   2   1   6      10472.16       9657.35       138.55 o
   3   1   6      17556.50      17922.44       219.73 o
   4   1   6       1223.25       1252.31        94.44 o
   5   1   6       1464.21       1429.63        83.46 o
   6   1   6       4548.67       4539.01       137.90 o
   7   1   6        180.22        157.82        87.04 o
   8   1   6       1292.05       1145.63       110.53 o
   9   1   6        106.10         -5.25       123.46 o
  10   1   6        740.23        746.59       151.07 o
  11   1   6       1532.62       1498.41       171.31 o
  12   1   6       2440.15       2764.87       220.03 o
 -13   2   6         62.64        158.78       120.48 o
 -12   2   6          4.54        100.16       109.59 o
 -11   2   6        431.86        537.26       104.35 o
 -10   2   6          4.71          5.39        86.95 o
  -9   2   6       1972.62       1950.37       108.74 o
  -8   2   6       8848.09       8574.52       186.19 o
  -7   2   6      12726.04      12059.97       196.27 o
  -6   2   6       3196.74       3213.61        77.26 o
  -5   2   6       6278.03       6462.85       102.22 o
  -4   2   6       4855.90       4927.38        86.58 o
  -3   2   6       1409.30       1515.80        67.14 o
  -2   2   6      22094.54      22257.30       489.36 o
  -1   2   6      40211.69      39965.49       855.22 o
   0   2   6      34067.20      33760.89       698.73 o
   1   2   6       2674.62       2356.31        81.51 o
   2   2   6       2394.37       2198.29        94.23 o
   3   2   6       6744.01       6929.51       127.19 o
   4   2   6       1093.55       1064.69        80.90 o
   5   2   6        422.13        396.85        82.57 o
   6   2   6        884.27        841.91        88.05 o
   7   2   6        154.11        163.42        90.65 o
   8   2   6         27.60        -89.38        94.18 o
   9   2   6       1799.98       1651.43       129.55 o
  10   2   6        742.10        553.38       159.11 o
  11   2   6          2.92       -155.36       155.36 o
 -13   3   6        183.43        195.07       117.65 o
 -12   3   6        132.69        290.40       110.55 o
 -11   3   6        825.55        826.16       109.89 o
 -10   3   6       1816.92       1823.60       116.00 o
  -9   3   6       3960.39       3932.05       114.81 o
  -8   3   6      17815.88      18021.43       236.48 o
  -7   3   6      35631.49      36397.86       362.86 o
  -6   3   6      31018.63      30707.35       362.36 o
  -5   3   6      18179.44      18098.65       213.76 o
  -4   3   6       6920.12       6936.25       108.53 o
  -3   3   6       1824.37       1915.49        65.88 o
  -2   3   6        183.26        316.75        51.77 o
  -1   3   6       4239.78       4022.20       117.21 o
   0   3   6        498.36        509.80        54.37 o
   1   3   6         54.35        -42.89        49.09 o
   2   3   6       1130.41       1025.63        81.99 o
   3   3   6       5296.13       5010.62       112.79 o
   4   3   6       5542.28       5685.63       147.12 o
   5   3   6         46.91          3.81        80.61 o
   6   3   6        814.12        825.95       110.95 o
   7   3   6       1636.94       1615.08       110.78 o
   8   3   6       2786.18       2895.33       152.82 o
   9   3   6       5810.71       5722.68       201.69 o
  10   3   6       7171.83       6896.02       267.33 o
  11   3   6       2593.02       2369.67       203.11 o
 -13   4   6        328.40        362.80       127.91 o
 -12   4   6        232.23        155.25       107.70 o
 -11   4   6       1822.38       1732.81       140.81 o
 -10   4   6       4302.37       4097.55       154.02 o
  -9   4   6       6955.25       6880.91       146.56 o
  -8   4   6      21923.83      22499.08       278.48 o
  -7   4   6      31840.82      32161.22       356.97 o
  -6   4   6      26653.79      26730.46       301.30 o
  -5   4   6      12874.53      12695.01       168.31 o
  -4   4   6      17630.60      17923.07       242.84 o
  -3   4   6      11561.55      11931.14       301.85 o
  -2   4   6       6212.71       6205.29        89.42 o
  -1   4   6       1059.89        906.09        73.63 o
   0   4   6       3774.03       3825.05       108.91 o
   1   4   6        353.55        420.47        58.09 o
   2   4   6         18.91         12.08        58.27 o
   3   4   6       3146.52       3210.91        93.82 o
   4   4   6       1624.48       1731.30       104.81 o
   5   4   6       2527.85       2269.30       139.18 o
   6   4   6       1906.75       1765.96       122.96 o
   7   4   6       8669.83       9012.70       204.22 o
   8   4   6       6084.73       5981.88       194.75 o
   9   4   6       9105.94       9129.89       236.02 o
  10   4   6      12797.47      13727.36       343.20 o
 -12   5   6        118.39         49.65       107.49 o
 -11   5   6        460.53        518.74       105.47 o
 -10   5   6        236.97        135.66        93.73 o
  -9   5   6       2648.50       2484.91       118.99 o
  -8   5   6       5783.63       5584.64       127.36 o
  -7   5   6      11029.57      11050.28       181.67 o
  -6   5   6      16364.94      15748.83       248.20 o
  -5   5   6      15549.07      14918.28       191.09 o
  -4   5   6      25091.52      25263.39       277.84 o
  -3   5   6      31828.88      31273.24       421.09 o
  -2   5   6      38942.42      39979.45       513.80 o
  -1   5   6      16006.47      15814.92       244.23 o
   0   5   6       5003.29       4826.24       119.57 o
   1   5   6        175.66         94.67        67.32 o
   2   5   6         41.54         14.68        68.97 o
   3   5   6       1731.52       1610.00        84.60 o
   4   5   6        598.06        562.42        90.55 o
   5   5   6       2959.52       2667.46       189.62 o
   6   5   6       5604.42       5449.65       184.06 o
   7   5   6       8552.00       8948.04       242.98 o
   8   5   6       4186.00       4597.38       184.00 o
   9   5   6       5737.91       6477.90       220.19 o
  10   5   6       9140.91      10447.30       278.15 o
 -12   6   6        242.57        242.48       124.38 o
 -11   6   6        123.54         32.32       108.87 o
 -10   6   6       1328.00       1219.39       118.13 o
  -9   6   6        815.73        945.01        80.16 o
  -8   6   6         56.45         10.77        62.49 o
  -7   6   6       3306.94       3199.29       101.71 o
  -6   6   6       6272.00       6235.31       144.27 o
  -5   6   6       5514.61       5304.77       131.01 o
  -4   6   6      23305.81      22497.94       332.90 o
  -3   6   6      29245.61      28221.21       392.99 o
  -2   6   6      30276.28      28640.00       348.50 o
  -1   6   6       8138.75       7400.82       167.10 o
   0   6   6       1683.94       1660.35        93.70 o
   1   6   6         38.70        153.91        75.75 o
   2   6   6        171.11        175.52        76.65 o
   3   6   6        887.15        917.60        82.63 o
   4   6   6       1006.78       1120.70       105.23 o
   5   6   6        116.00         61.85        97.06 o
   6   6   6        303.62        253.40       110.83 o
   7   6   6        928.99        969.62       133.34 o
   8   6   6         26.03        -40.00       112.31 o
   9   6   6         83.06          4.43       126.87 o
 -12   7   6       1259.86       1221.18       137.98 o
 -11   7   6       3220.98       3113.55       182.51 o
 -10   7   6       8839.83       9039.99       232.35 o
  -9   7   6      10371.34      10353.12       207.89 o
  -8   7   6       5751.07       5688.30       155.26 o
  -7   7   6         66.89        -22.23        71.13 o
  -6   7   6        688.37        594.49        78.52 o
  -5   7   6        819.53        786.52        78.96 o
  -4   7   6       1128.65        984.78        91.61 o
  -3   7   6       4378.43       4284.51       121.54 o
  -2   7   6       6528.06       5939.02       127.30 o
  -1   7   6        670.51        665.59        76.11 o
   0   7   6        917.84        806.96        81.31 o
   1   7   6       1415.13       1476.31       115.43 o
   2   7   6       1618.38       1742.23       119.67 o
   3   7   6       1851.09       1882.33        95.09 o
   4   7   6       2955.20       2835.17       136.22 o
   5   7   6       5712.98       5714.57       194.21 o
   6   7   6       3302.50       3299.35       180.20 o
   7   7   6       2097.89       1905.27       155.87 o
   8   7   6        675.12        481.13       125.91 o
   9   7   6        438.52         88.30       130.93 o
 -11   8   6       8408.58       8703.56       252.45 o
 -10   8   6      16665.66      17545.92       335.65 o
  -9   8   6      21758.69      22112.02       330.28 o
  -8   8   6      14070.44      13786.38       240.30 o
  -7   8   6       4108.74       3897.08       140.93 o
  -6   8   6       1897.39       1807.10       100.20 o
  -5   8   6       2426.31       2303.17       128.12 o
  -4   8   6       2840.71       2803.59       173.45 o
  -3   8   6         52.81         70.72        64.10 o
  -2   8   6        478.32        408.18        72.66 o
  -1   8   6        103.31         35.03        76.12 o
   0   8   6       1910.10       1891.33       135.29 o
   1   8   6       2775.68       2580.18       147.67 o
   2   8   6        534.57        506.64        82.84 o
   3   8   6        315.23        373.04        67.79 o
   4   8   6       4598.82       4684.21       160.16 o
   5   8   6      16409.49      16733.60       318.96 o
   6   8   6      14292.91      15487.04       317.38 o
   7   8   6       7750.42       7981.47       263.19 o
   8   8   6       1897.83       1764.78       170.23 o
 -10   9   6       7808.08       8557.78       225.56 o
  -9   9   6      14661.88      15209.79       380.39 o
  -8   9   6      11146.42      11368.41       225.01 o
  -7   9   6       7183.55       6946.62       176.68 o
  -6   9   6       5136.89       4915.57       166.97 o
  -5   9   6       7567.70       7593.48       196.24 o
  -4   9   6       6744.23       6939.69       145.41 o
  -3   9   6       2853.65       2650.06       111.46 o
  -2   9   6         30.58         25.23        70.00 o
  -1   9   6       1760.64       1687.09       103.05 o
   0   9   6        202.80         76.07        95.41 o
   1   9   6          3.51        -84.84        89.46 o
   2   9   6        372.99        310.30        86.44 o
   3   9   6        184.31        117.63       115.41 o
   4   9   6       1829.88       2179.83       134.54 o
   5   9   6      12082.07      13431.86       289.59 o
   6   9   6      12465.15      13734.28       310.73 o
   7   9   6       7239.13       7693.83       265.46 o
 -10  10   6        845.16        824.01       131.33 o
  -9  10   6       2310.08       2459.02       138.37 o
  -8  10   6       3632.62       3670.72       156.99 o
  -7  10   6       5710.36       5481.09       173.78 o
  -6  10   6       5469.18       5240.70       188.82 o
  -5  10   6       3644.69       3739.45       155.47 o
  -4  10   6       3472.32       3471.70       151.19 o
  -3  10   6        621.57        689.34        83.70 o
  -2  10   6        387.38        402.95        82.50 o
  -1  10   6       2101.26       2023.01       135.71 o
   0  10   6        987.12        975.54       117.08 o
   1  10   6         12.95        -98.13        98.13 o
   2  10   6        205.54        163.09        92.20 o
   3  10   6        185.18         69.85       122.22 o
   4  10   6        498.18        492.21       136.01 o
   5  10   6       4465.74       4700.18       255.44 o
   6  10   6       6942.65       7630.17       309.73 o
  -9  11   6         13.70         13.03       102.42 o
  -8  11   6       1515.66       1552.67       121.41 o
  -7  11   6       4891.09       4956.15       197.91 o
  -6  11   6       5409.29       5146.47       183.07 o
  -5  11   6       1608.41       1675.68       119.45 o
  -4  11   6        487.28        600.64       101.82 o
  -3  11   6         30.27        116.35        83.37 o
  -2  11   6         66.23        164.99        98.30 o
  -1  11   6       2463.58       2686.47       171.77 o
   0  11   6       3045.81       3123.03       183.08 o
   1  11   6       1572.88       1555.64       136.38 o
   2  11   6        542.86        315.08       127.55 o
   3  11   6         56.09       -119.82       125.27 o
   4  11   6        333.09        -75.10       140.65 o
   5  11   6         55.14        -84.01       162.85 o
  -7  12   6       2183.07       2269.77       148.52 o
  -6  12   6       3003.57       2768.14       154.36 o
  -5  12   6         71.39         84.99       104.08 o
  -4  12   6        377.96        402.93       107.15 o
  -3  12   6        275.92        283.26       103.16 o
  -2  12   6        125.57        156.13       108.37 o
  -1  12   6        894.30       1126.54       135.35 o
   0  12   6       3756.84       4062.62       215.53 o
   1  12   6       5529.71       5862.39       203.22 o
   2  12   6       4997.79       5340.22       249.71 o
   3  12   6       2976.26       3241.11       210.24 o
  -5  13   6        434.24        448.18       121.34 o
  -4  13   6       1100.65        958.43       125.80 o
  -3  13   6        181.92        230.87       137.77 o
  -2  13   6         24.01        -24.72       135.82 o
  -1  13   6        749.93        832.96       140.78 o
   0  13   6       2427.26       3055.70       207.93 o
   1  13   6       6432.08       7425.70       259.59 o
  -1 -17   7       3969.11       4583.15       185.37 o
   0 -17   7       6842.64       7387.61       316.33 o
   1 -17   7       3498.38       4055.53       186.88 o
   2 -17   7       2230.91       2562.10       256.36 o
   3 -17   7        987.78       1321.81       138.16 o
   4 -17   7        154.02        235.92       121.47 o
  -3 -16   7       1775.90       1762.16       128.72 o
  -2 -16   7       2476.21       2484.92       142.27 o
  -1 -16   7       4020.07       3868.34       199.33 o
   0 -16   7       7014.69       7430.43       352.74 o
   1 -16   7       5312.35       5327.88       180.88 o
   2 -16   7       5902.75       5776.26       184.79 o
   3 -16   7       5646.18       5844.26       175.75 o
   4 -16   7       3967.30       4315.38       163.86 o
   5 -16   7       1455.81       1823.12       121.92 o
   6 -16   7        521.52        636.97       128.70 o
   7 -16   7        318.19        324.72       133.23 o
  -5 -15   7          0.67         36.08       144.96 o
  -4 -15   7        477.56        349.61       135.11 o
  -3 -15   7       1056.34        748.43       102.87 o
  -2 -15   7        193.98         24.14        93.69 o
  -1 -15   7        952.48        827.15       102.40 o
   0 -15   7       2464.45       2499.77       146.77 o
   1 -15   7       7143.91       6804.61       188.43 o
   2 -15   7      12686.07      12254.35       209.40 o
   3 -15   7      11745.64      11829.65       221.91 o
   4 -15   7      12272.87      12661.72       233.75 o
   5 -15   7      12898.67      13108.07       285.97 o
   6 -15   7       7083.32       7243.73       241.49 o
   7 -15   7       2764.49       2936.08       169.52 o
   8 -15   7        699.56        870.66       146.91 o
  -6 -14   7         91.24        297.24       148.33 o
  -5 -14   7          0.11          6.21       128.17 o
  -4 -14   7        150.64          3.43        86.26 o
  -3 -14   7         57.08          0.48        84.69 o
  -2 -14   7        301.70        274.50        87.88 o
  -1 -14   7          8.27        -98.85        98.85 o
   0 -14   7        695.06        713.84        95.08 o
   1 -14   7       7233.97       7040.21       156.17 o
   2 -14   7       9919.10       9724.53       177.40 o
   3 -14   7      17633.39      17879.56       247.88 o
   4 -14   7      16670.06      16825.14       377.28 o
   5 -14   7      14541.72      14267.30       288.82 o
   6 -14   7       7087.29       7040.46       245.42 o
   7 -14   7       2748.26       2553.75       161.63 o
   8 -14   7        460.77        464.48       127.50 o
   9 -14   7        625.11        661.28       133.98 o
  -7 -13   7        302.31        291.80       159.97 o
  -6 -13   7         66.12        215.96       114.24 o
  -5 -13   7        995.98       1171.47       121.34 o
  -4 -13   7       1711.72       1823.16       107.01 o
  -3 -13   7       6284.80       6213.47       159.88 o
  -2 -13   7       8630.18       8462.09       179.74 o
  -1 -13   7       3887.12       4052.25       162.03 o
   0 -13   7        113.55        200.94        82.57 o
   1 -13   7       4532.33       4442.31       125.87 o
   2 -13   7       2828.42       2918.93       113.51 o
   3 -13   7       2935.13       2827.16       129.37 o
   4 -13   7       6810.26       6961.92       192.81 o
   5 -13   7      14582.25      14594.76       372.31 o
   6 -13   7       4143.41       4051.37       177.14 o
   7 -13   7        253.32        204.33       105.67 o
   8 -13   7         19.43        259.29       119.78 o
   9 -13   7        333.86        554.60       126.72 o
  10 -13   7        125.17        127.26       128.02 o
  -8 -12   7        417.22        408.90       156.60 o
  -7 -12   7          2.00        -81.59       127.71 o
  -6 -12   7       1800.28       1805.05       127.47 o
  -5 -12   7       3730.89       3855.08       172.23 o
  -4 -12   7       4926.10       4916.32       129.45 o
  -3 -12   7      21937.41      21330.36       375.02 o
  -2 -12   7      25009.54      24317.49       320.60 o
  -1 -12   7      14800.25      14487.83       219.83 o
   0 -12   7       2968.00       2729.01        85.88 o
   1 -12   7         63.60         42.99        41.50 o
   2 -12   7       2174.85       2111.61        98.16 o
   3 -12   7       5238.96       5136.31       140.11 o
   4 -12   7       2095.82       1867.91       108.52 o
   5 -12   7       1557.65       1402.07       107.38 o
   6 -12   7       2655.78       2527.87       155.33 o
   7 -12   7        941.57        888.42       116.58 o
   8 -12   7         53.79        189.89        86.62 o
   9 -12   7          5.60         98.72        94.93 o
  10 -12   7        176.83        116.26       102.26 o
  -9 -11   7        277.63         58.83       150.67 o
  -8 -11   7        181.12        -13.89        99.84 o
  -7 -11   7        232.70         84.05       123.96 o
  -6 -11   7       4414.14       4188.42       166.19 o
  -5 -11   7      12237.52      11946.27       187.80 o
  -4 -11   7      12575.64      12319.18       186.20 o
  -3 -11   7      15205.81      15012.01       205.52 o
  -2 -11   7      23269.53      22400.49       296.63 o
  -1 -11   7      21357.07      21218.13       276.67 o
   0 -11   7      15488.71      15428.26       182.81 o
   1 -11   7       9678.06       9439.49       130.63 o
   2 -11   7       9938.57      10072.62       178.90 o
   3 -11   7      14357.84      14570.43       277.14 o
   4 -11   7       7656.75       7625.57       152.62 o
   5 -11   7         22.81         42.89        88.16 o
   6 -11   7       3113.37       3160.54       159.19 o
   7 -11   7       1242.44       1022.46        90.50 o
   8 -11   7        124.52        126.03        84.03 o
   9 -11   7        656.07        814.41       102.70 o
  10 -11   7        300.38        264.15       102.08 o
  11 -11   7        660.32        755.06       143.08 o
 -10 -10   7        126.72        182.24       157.21 o
  -9 -10   7          1.21        -13.61       140.86 o
  -8 -10   7        416.71        436.98        98.00 o
  -7 -10   7        501.31        432.97        97.24 o
  -6 -10   7        663.35        385.83        95.60 o
  -5 -10   7       7449.05       6908.73       136.09 o
  -4 -10   7       4296.34       4211.80       108.70 o
  -3 -10   7       2255.56       2160.45       111.08 o
  -2 -10   7       5261.88       5160.94       124.40 o
  -1 -10   7      22643.78      22884.10       286.19 o
   0 -10   7      54983.02      54971.96       555.60 o
   1 -10   7      25991.43      26053.06       323.39 o
   2 -10   7      16612.90      16019.38       225.00 o
   3 -10   7      15668.53      15662.43       223.46 o
   4 -10   7       9987.62      10328.91       164.40 o
   5 -10   7        524.67        490.87        68.43 o
   6 -10   7       1647.64       1551.30        99.02 o
   7 -10   7        858.95        844.04        85.12 o
   8 -10   7          1.78        -42.39        79.11 o
   9 -10   7       1068.07       1141.06       128.62 o
  10 -10   7       1079.29       1020.96       115.36 o
  11 -10   7        836.12        656.90       143.00 o
 -10  -9   7        126.20        371.37       155.67 o
  -9  -9   7        188.38        462.70       146.83 o
  -8  -9   7       1390.56       1394.34       106.28 o
  -7  -9   7       4854.86       4419.34       148.52 o
  -6  -9   7       8366.22       8103.41       157.33 o
  -5  -9   7       1673.49       1581.87        61.29 o
  -4  -9   7        386.25        274.73        52.69 o
  -3  -9   7        960.53        855.88        74.81 o
  -2  -9   7         75.70         58.73        53.62 o
  -1  -9   7       9511.00       9024.41       121.77 o
   0  -9   7      38840.67      39261.04       370.74 o
   1  -9   7      36049.51      36239.50       418.88 o
   2  -9   7      16844.37      17195.45       227.69 o
   3  -9   7       5051.38       5416.16       142.79 o
   4  -9   7       4300.67       4203.56       109.76 o
   5  -9   7       2081.44       2009.58       108.68 o
   6  -9   7         34.44         36.88        44.10 o
   7  -9   7         83.69        120.39        56.20 o
   8  -9   7        104.50        105.84        71.33 o
   9  -9   7        158.07         -5.28        94.43 o
  10  -9   7        242.54        196.18       119.64 o
  11  -9   7        214.93         82.62       130.29 o
  12  -9   7          0.77       -137.23       137.23 o
 -11  -8   7        586.69        766.76       153.22 o
 -10  -8   7          7.07        -67.63       143.96 o
  -9  -8   7         32.34         59.07       131.03 o
  -8  -8   7       3218.59       3215.19       136.34 o
  -7  -8   7      20738.90      20389.51       294.55 o
  -6  -8   7      32655.04      32061.37       354.19 o
  -5  -8   7       8262.87       7858.01       102.41 o
  -4  -8   7       4983.61       4708.74       120.08 o
  -3  -8   7       4143.10       3815.64       103.93 o
  -2  -8   7       4387.91       4198.44        94.82 o
  -1  -8   7        702.71        717.21        53.60 o
   0  -8   7      15721.64      15845.72       177.44 o
   1  -8   7      12121.07      12423.12       172.90 o
   2  -8   7        811.25       1041.92        65.47 o
   3  -8   7        220.45        254.14        43.29 o
   4  -8   7        441.57        522.19        57.03 o
   5  -8   7        533.26        512.30        45.95 o
   6  -8   7        339.26        335.60        87.62 o
   7  -8   7        802.03        915.60       108.20 o
   8  -8   7       4398.42       4282.24       203.06 o
   9  -8   7       5550.51       5472.51       160.41 o
  10  -8   7       3764.85       3530.91       170.95 o
  11  -8   7       6714.93       6840.90       247.82 o
  12  -8   7       3078.51       3136.33       206.31 o
 -11  -7   7         11.33       -114.32       118.11 o
 -10  -7   7        187.40         36.01       137.79 o
  -9  -7   7        895.24        821.33       131.07 o
  -8  -7   7       6155.83       5991.17       153.75 o
  -7  -7   7      30513.34      30309.32       341.43 o
  -6  -7   7      44049.96      42376.59       442.90 o
  -5  -7   7      29641.13      28944.59       287.93 o
  -4  -7   7      10298.36       9908.73       124.50 o
  -3  -7   7      10576.88      10688.61       158.09 o
  -2  -7   7      21327.79      21516.34       281.48 o
  -1  -7   7      10683.54      10020.28       123.76 o
   0  -7   7       4594.72       4711.60        80.03 o
   1  -7   7         23.20        117.03        38.59 o
   2  -7   7        335.92        287.74        32.34 o
   3  -7   7       2037.42       1812.45        72.00 o
   4  -7   7       4185.94       4353.65       124.89 o
   5  -7   7         95.88        120.24        73.33 o
   6  -7   7         71.03        132.87        84.04 o
   7  -7   7       4638.69       4693.66       178.61 o
   8  -7   7      14588.18      14824.48       240.15 o
   9  -7   7      19012.01      19120.59       286.78 o
  10  -7   7       8825.75       9057.11       248.82 o
  11  -7   7      11447.29      11638.63       287.57 o
  12  -7   7       7685.10       7839.16       271.93 o
 -12  -6   7       2160.62       2043.65       162.19 o
 -11  -6   7         90.46        -25.24       117.52 o
 -10  -6   7       1024.57       1005.36       125.14 o
  -9  -6   7       2473.02       2527.13       156.83 o
  -8  -6   7       1791.84       1705.61       125.54 o
  -7  -6   7      14892.61      15078.65       237.52 o
  -6  -6   7      30296.67      30100.92       325.95 o
  -5  -6   7      32804.17      32522.29       345.84 o
  -4  -6   7      22534.04      22604.45       250.77 o
  -3  -6   7      14750.76      15099.01       176.73 o
  -2  -6   7      46883.91      47742.66       431.80 o
  -1  -6   7      44741.11      45261.56       434.65 o
   0  -6   7      32415.56      32598.46       351.74 o
   1  -6   7       1212.43       1144.08        46.52 o
   2  -6   7       2943.15       2951.77        56.95 o
   3  -6   7         37.43         68.28        50.52 o
   4  -6   7          1.65          6.24        58.04 o
   5  -6   7       2582.47       2738.63       147.44 o
   6  -6   7        258.67        280.64        64.99 o
   7  -6   7       3327.89       3239.29       120.15 o
   8  -6   7      16576.45      16617.17       252.71 o
   9  -6   7      19916.92      19620.75       312.54 o
  10  -6   7       7065.86       7020.96       225.30 o
  11  -6   7       8415.35       9025.85       265.16 o
  12  -6   7       8190.79       8493.90       317.52 o
 -12  -5   7       3150.43       3611.44       201.95 o
 -11  -5   7        816.39        829.51       126.86 o
 -10  -5   7       1440.59       1425.37       125.08 o
  -9  -5   7         92.22         -2.55        64.17 o
  -8  -5   7        175.48         27.83        63.79 o
  -7  -5   7        487.17        482.45        54.50 o
  -6  -5   7        174.11        130.05        54.82 o
  -5  -5   7      15244.04      15042.62       250.99 o
  -4  -5   7      18182.63      18528.65       207.32 o
  -3  -5   7      28122.98      29748.42       280.89 o
  -2  -5   7      40202.23      43266.19       391.15 o
  -1  -5   7      34986.63      35577.38       323.50 o
   0  -5   7      28057.68      29724.58       268.16 o
   1  -5   7       2652.34       2767.08        53.58 o
   2  -5   7       2722.58       2923.65        71.42 o
   3  -5   7       4035.07       4304.77        96.88 o
   4  -5   7        202.60        194.89        51.32 o
   5  -5   7       5035.70       5121.51        94.16 o
   6  -5   7       2709.51       2657.03        83.44 o
   7  -5   7         98.62        130.91        52.79 o
   8  -5   7       3025.38       2723.84        98.97 o
   9  -5   7       4460.29       4427.71       116.69 o
  10  -5   7       1374.37       1148.51       128.16 o
  11  -5   7       2302.21       2113.73       187.85 o
  12  -5   7       5818.51       5622.95       290.48 o
 -12  -4   7       4074.16       5108.21       250.41 o
 -11  -4   7       6160.31       6490.93       217.09 o
 -10  -4   7       2116.44       1986.58       114.45 o
  -9  -4   7       2247.07       2185.93        90.22 o
  -8  -4   7       8561.95       8193.21       159.11 o
  -7  -4   7      15221.41      15112.86       195.15 o
  -6  -4   7      12837.57      12638.78       164.66 o
  -5  -4   7        921.49       1084.94        54.76 o
  -4  -4   7      10227.39      11035.30       126.48 o
  -3  -4   7      17183.38      18765.10       187.55 o
  -2  -4   7       7711.74       8540.23       104.93 o
  -1  -4   7       1982.67       2048.62        51.40 o
   0  -4   7       4600.62       4613.91        75.66 o
   1  -4   7       2576.60       2606.35        57.29 o
   2  -4   7       3538.42       3408.35        87.80 o
   3  -4   7       1322.80       1250.20        56.67 o
   4  -4   7        975.98        854.87        50.03 o
   5  -4   7       4829.38       4886.41        98.41 o
   6  -4   7       7048.92       6794.15       121.46 o
   7  -4   7       2227.99       2461.96        92.76 o
   8  -4   7        290.39        277.97        57.22 o
   9  -4   7          7.40        -24.55        87.42 o
  10  -4   7        154.28        145.57        84.29 o
  11  -4   7        171.35        129.10       147.73 o
  12  -4   7       3644.64       3564.77       279.99 o
 -13  -3   7        273.53        360.94       159.65 o
 -12  -3   7       4087.82       4295.40       216.68 o
 -11  -3   7      12778.06      13540.94       221.99 o
 -10  -3   7      15607.08      15034.06       220.14 o
  -9  -3   7      23664.92      23178.82       249.91 o
  -8  -3   7      23594.09      23165.51       243.87 o
  -7  -3   7      33410.94      33617.75       334.18 o
  -6  -3   7      25719.11      25307.99       256.28 o
  -5  -3   7        697.17        609.81        41.07 o
  -4  -3   7       4147.79       4501.61        68.56 o
  -3  -3   7       1112.23       1287.60        38.68 o
  -2  -3   7        746.49        911.59        39.56 o
  -1  -3   7       2469.64       2903.20        59.85 o
   0  -3   7       1230.39       1219.82        49.14 o
   1  -3   7       1197.76       1497.05        50.01 o
   2  -3   7        734.31        687.14        42.56 o
   3  -3   7       4495.50       4483.03        96.80 o
   4  -3   7       4708.84       4694.41       107.49 o
   5  -3   7       7766.28       7391.73       126.59 o
   6  -3   7      22623.76      22485.50       313.71 o
   7  -3   7      17745.68      17804.17       241.54 o
   8  -3   7      14551.85      14724.67       203.90 o
   9  -3   7       6649.45       6402.12       167.07 o
  10  -3   7       2799.86       2826.71       169.57 o
  11  -3   7       1264.43       1205.47       141.23 o
  12  -3   7        215.32        100.35       167.44 o
 -13  -2   7         24.94       -134.49       176.78 o
 -12  -2   7       2594.82       2544.48       149.70 o
 -11  -2   7       9661.30       9431.86       245.77 o
 -10  -2   7      20514.58      20481.54       394.20 o
  -9  -2   7      16907.72      16664.88       234.16 o
  -8  -2   7      25389.37      25210.83       271.92 o
  -7  -2   7      29251.16      29294.50       298.37 o
  -6  -2   7      19695.50      19837.36       200.09 o
  -5  -2   7      10634.22      11163.80       123.52 o
  -4  -2   7       3613.50       3557.16        66.10 o
  -3  -2   7       8307.24       9532.82       110.48 o
  -2  -2   7      21821.68      22510.03       228.04 o
  -1  -2   7       1477.21       1367.62        63.30 o
   0  -2   7        967.67       1032.64        58.65 o
   1  -2   7        515.79        521.94        49.48 o
   2  -2   7         63.39        120.97        35.17 o
   3  -2   7       2213.66       2382.95        72.99 o
   4  -2   7       3866.02       3692.53        91.00 o
   5  -2   7      10777.55      10311.89       177.70 o
   6  -2   7      29776.74      29473.24       394.44 o
   7  -2   7      46335.17      46993.97       600.44 o
   8  -2   7      30182.58      30764.00       428.72 o
   9  -2   7      14084.50      14394.47       346.52 o
  10  -2   7       7463.23       7835.38       277.26 o
  11  -2   7       5812.02       6376.17       237.84 o
  12  -2   7       2846.64       2976.79       193.86 o
 -13  -1   7         67.63         -3.56       112.62 o
 -12  -1   7        288.23         83.81       107.15 o
 -11  -1   7       3232.71       3161.65       160.80 o
 -10  -1   7       5508.02       4929.96       166.78 o
  -9  -1   7       3467.24       3416.66       121.61 o
  -8  -1   7      10598.84      10323.95       157.19 o
  -7  -1   7      16683.99      16609.87       174.48 o
  -6  -1   7      21776.11      21908.24       209.71 o
  -5  -1   7      12685.60      12418.88       134.76 o
  -4  -1   7       7207.98       7214.36        88.71 o
  -3  -1   7      39081.36      40030.70       426.49 o
  -2  -1   7      23741.67      25355.28       279.18 o
  -1  -1   7       1101.11       1340.29        67.12 o
   0  -1   7       1670.48       1480.86        70.90 o
   1  -1   7       9191.62       9239.42       165.68 o
   2  -1   7        132.83        135.43        44.10 o
   3  -1   7      17657.60      17196.10       238.61 o
   4  -1   7      10922.43      11252.60       163.52 o
   5  -1   7       6452.82       5947.93       121.37 o
   6  -1   7      12838.91      12341.46       190.26 o
   7  -1   7      31837.33      32251.31       440.49 o
   8  -1   7      21644.62      22319.05       421.27 o
   9  -1   7      10208.64      10098.90       291.71 o
  10  -1   7       5006.35       5609.95       276.65 o
  11  -1   7       5790.07       6468.76       287.07 o
  12  -1   7       5375.81       6537.57       255.99 o
 -13   0   7       1067.51        985.38       130.65 o
 -12   0   7       1402.95       1263.09       124.00 o
 -11   0   7        792.30        716.65       105.67 o
 -10   0   7         89.95         32.59        85.73 o
  -9   0   7         56.47         15.85        56.93 o
  -8   0   7       2259.15       2204.97       100.83 o
  -7   0   7       7534.76       7410.26       113.59 o
  -6   0   7      19190.04      19261.25       190.83 o
  -5   0   7      18912.14      19286.14       185.46 o
  -4   0   7      12913.50      12755.42       138.02 o
  -3   0   7       5267.63       5169.67        83.63 o
  -2   0   7       3075.14       3110.95        74.16 o
  -1   0   7        116.14        217.23        47.29 o
   0   0   7      15034.55      14781.28       233.94 o
   1   0   7      53221.24      56931.48       777.92 o
   2   0   7       6565.90       7071.23       128.93 o
   3   0   7        139.51        337.61        55.39 o
   4   0   7        489.47        561.46        62.76 o
   5   0   7        980.03        963.09        68.11 o
   6   0   7        949.80        932.00        93.80 o
   7   0   7       7304.10       7492.41       201.20 o
   8   0   7       5320.05       5445.99       229.21 o
   9   0   7       4566.56       4573.14       211.35 o
  10   0   7       1869.33       1790.05       183.29 o
  11   0   7       2854.14       3296.84       253.84 o
  12   0   7       4884.44       5579.67       484.54 o
 -13   1   7       7187.96       7398.94       233.86 o
 -12   1   7      13030.26      13199.90       271.64 o
 -11   1   7      10726.45      10667.60       231.95 o
 -10   1   7       7816.64       7753.58       167.39 o
  -9   1   7       4124.60       3657.19       113.13 o
  -8   1   7       4000.15       3608.61       108.29 o
  -7   1   7          3.79         10.87        50.79 o
  -6   1   7       6702.47       6951.95       118.84 o
  -5   1   7       5144.44       4969.60        81.41 o
  -4   1   7        393.18        369.63        31.46 o
  -3   1   7       2652.49       2829.54        59.39 o
  -2   1   7        914.16        979.40        51.63 o
  -1   1   7       9901.58      10189.92       165.82 o
   0   1   7      26412.31      25725.38       360.89 o
   1   1   7      38415.42      38463.69       428.02 o
   2   1   7      15846.83      15370.61       225.13 o
   3   1   7      10156.35      10633.39       155.58 o
   4   1   7       9103.68       9117.96       126.01 o
   5   1   7      23308.14      23417.69       392.52 o
   6   1   7      13795.84      13778.18       253.05 o
   7   1   7        527.18        393.08        94.09 o
   8   1   7        349.38        147.59       102.97 o
   9   1   7       2809.59       2792.40       189.90 o
  10   1   7        618.98        536.18       153.59 o
  11   1   7        764.96        701.61       172.38 o
 -13   2   7      12002.18      12245.67       316.20 o
 -12   2   7      21002.43      21768.30       447.56 o
 -11   2   7      22313.28      23273.28       389.27 o
 -10   2   7      12895.22      12761.01       205.49 o
  -9   2   7       5024.72       4733.28       129.99 o
  -8   2   7       8867.84       8591.74       163.77 o
  -7   2   7       2836.83       2692.75        97.79 o
  -6   2   7        423.03        401.25        57.98 o
  -5   2   7          8.52         46.91        48.01 o
  -4   2   7        655.54        700.25        58.96 o
  -3   2   7      13624.02      14155.74       209.21 o
  -2   2   7       5457.93       5477.16       193.84 o
  -1   2   7       1905.49       1518.22       146.69 o
   0   2   7        654.93        492.71        63.21 o
   1   2   7      21977.66      22141.52       301.23 o
   2   2   7      21833.62      21054.50       337.45 o
   3   2   7      28167.44      28188.90       369.47 o
   4   2   7      21480.18      21161.47       357.88 o
   5   2   7      28745.55      29190.60       742.18 o
   6   2   7      27518.47      27429.39       360.35 o
   7   2   7       8938.51       8560.40       196.68 o
   8   2   7        340.57        116.03       103.17 o
   9   2   7        877.38        715.13       122.37 o
  10   2   7        168.10         23.77       149.60 o
  11   2   7         52.30       -126.53       166.87 o
 -13   3   7      10031.70      10510.85       343.57 o
 -12   3   7      16559.22      16996.95       307.06 o
 -11   3   7      13619.86      13573.85       305.71 o
 -10   3   7       5637.88       5460.67       145.95 o
  -9   3   7       2811.99       2736.58       118.26 o
  -8   3   7      10338.52      10211.55       150.00 o
  -7   3   7       8982.63       8689.90       156.91 o
  -6   3   7       2364.07       2418.91        83.91 o
  -5   3   7         62.29         37.31        45.32 o
  -4   3   7        227.69        215.84        54.72 o
  -3   3   7        146.98        155.09        43.63 o
  -2   3   7         28.29         16.20        36.77 o
  -1   3   7       1066.18       1018.70        78.87 o
   0   3   7       1257.39       1354.44        81.69 o
   1   3   7       2173.45       2091.32        91.07 o
   2   3   7      18933.41      18215.82       525.44 o
   3   3   7      22784.55      22294.39       309.67 o
   4   3   7      18733.34      18115.20       528.63 o
   5   3   7      21152.24      21254.21       396.64 o
   6   3   7      21748.11      22024.99       362.54 o
   7   3   7      11689.47      11343.06       226.56 o
   8   3   7       2693.50       2451.80       145.18 o
   9   3   7        435.82        274.56       122.81 o
  10   3   7        621.48        531.25       164.09 o
  11   3   7       1154.88       1163.77       197.03 o
 -12   4   7       2458.81       2548.13       147.11 o
 -11   4   7       2875.82       2741.85       135.05 o
 -10   4   7       1045.20       1014.71        91.06 o
  -9   4   7        143.58          7.65        75.71 o
  -8   4   7       5544.86       5553.66       125.48 o
  -7   4   7      11485.48      11204.50       170.70 o
  -6   4   7       4091.31       3868.16       102.99 o
  -5   4   7        868.56        880.72        59.46 o
  -4   4   7       8153.24       7937.72       138.06 o
  -3   4   7       4656.69       4638.85       106.36 o
  -2   4   7       1734.68       1792.29        61.63 o
  -1   4   7       3169.14       3138.22       120.30 o
   0   4   7       4913.16       4748.37       125.95 o
   1   4   7          2.07          6.75        58.54 o
   2   4   7       7116.71       7268.53       295.15 o
   3   4   7      21823.02      21172.38       450.00 o
   4   4   7      18491.21      18602.25       372.77 o
   5   4   7       6794.24       6592.97       187.74 o
   6   4   7       6745.92       6664.77       206.42 o
   7   4   7       9544.71      10186.23       267.18 o
   8   4   7       5892.89       6458.79       209.57 o
   9   4   7       2034.18       2332.89       152.97 o
  10   4   7        735.79       1092.74       153.05 o
 -12   5   7        559.75        522.60       106.01 o
 -11   5   7         32.13        -10.88        91.22 o
 -10   5   7        840.08        600.78        93.45 o
  -9   5   7        542.97        414.43        72.25 o
  -8   5   7       1414.82       1264.74        78.10 o
  -7   5   7       7584.83       7337.62       172.67 o
  -6   5   7       3362.51       3084.81       102.10 o
  -5   5   7        826.48        966.82        62.29 o
  -4   5   7      18861.17      18921.67       244.58 o
  -3   5   7      13284.15      13174.17       263.59 o
  -2   5   7       7717.89       7669.98       188.51 o
  -1   5   7       7124.58       7441.31       121.59 o
   0   5   7       9638.35       9936.96       192.19 o
   1   5   7       5405.69       5390.31       170.44 o
   2   5   7        216.99        300.61        80.52 o
   3   5   7        130.04        184.05        65.72 o
   4   5   7        289.68        304.14       110.10 o
   5   5   7        285.92        202.96        99.06 o
   6   5   7        417.91        462.82       116.45 o
   7   5   7       3600.67       3806.04       205.32 o
   8   5   7       4824.26       5487.59       203.02 o
   9   5   7       1534.03       1790.14       147.81 o
  10   5   7         80.42        280.73       145.42 o
 -12   6   7       3639.13       3468.39       187.54 o
 -11   6   7        306.73        326.48       115.37 o
 -10   6   7        802.37        965.43       102.76 o
  -9   6   7        181.64        166.22        71.01 o
  -8   6   7        214.78        181.60        66.87 o
  -7   6   7        125.24        121.91        58.36 o
  -6   6   7        525.67        559.78        65.64 o
  -5   6   7       2731.55       2524.77       129.47 o
  -4   6   7       6543.44       6624.32       165.58 o
  -3   6   7      15773.53      15373.03       277.39 o
  -2   6   7      10245.58      10110.78       238.40 o
  -1   6   7       9512.56       9009.06       190.13 o
   0   6   7      17861.50      17930.21       305.02 o
   1   6   7      25320.27      25222.38       426.40 o
   2   6   7      15894.14      16237.54       368.39 o
   3   6   7       6316.43       5932.24       163.32 o
   4   6   7       2722.44       2463.77       176.15 o
   5   6   7       2738.21       2805.97       168.84 o
   6   6   7       1262.95       1133.58       130.90 o
   7   6   7        688.09        566.89       134.81 o
   8   6   7       1677.57       1397.33       138.03 o
   9   6   7        446.33         62.80       133.40 o
 -11   7   7       2549.79       2565.80       161.50 o
 -10   7   7         24.58          3.25       105.01 o
  -9   7   7          5.18         89.85        80.36 o
  -8   7   7        235.00        193.63        80.87 o
  -7   7   7        422.23        353.52        78.61 o
  -6   7   7       1397.06       1266.48        89.37 o
  -5   7   7       1950.32       1768.74       113.27 o
  -4   7   7       3741.63       3793.69       178.50 o
  -3   7   7       4716.19       4666.17       236.86 o
  -2   7   7       6052.39       6079.22       166.67 o
  -1   7   7      15675.20      15419.00       268.72 o
   0   7   7      22930.05      22595.43       344.73 o
   1   7   7      35771.64      36312.37       578.20 o
   2   7   7      26775.29      27199.54       537.92 o
   3   7   7      10827.76      10425.14       212.13 o
   4   7   7       5498.38       5337.94       211.02 o
   5   7   7       2527.45       2569.84       157.89 o
   6   7   7       1648.41       1557.46       142.18 o
   7   7   7        219.72         -6.76       127.62 o
   8   7   7        970.47        840.70       137.18 o
 -11   8   7       1975.66       1944.68       148.80 o
 -10   8   7        482.54        554.04       119.43 o
  -9   8   7        148.64         72.52        88.52 o
  -8   8   7         87.44         24.94        81.57 o
  -7   8   7        330.74        229.70        85.17 o
  -6   8   7         67.90          7.21        85.90 o
  -5   8   7       2243.66       2192.68       130.67 o
  -4   8   7       2911.36       3087.69       242.14 o
  -3   8   7        149.47        175.85        81.01 o
  -2   8   7        518.38        393.62        92.01 o
  -1   8   7       5124.03       5039.78       168.66 o
   0   8   7       8466.79       8348.63       208.15 o
   1   8   7      14216.17      14406.59       273.85 o
   2   8   7       9766.05       9676.76       216.64 o
   3   8   7       6988.20       7052.13       242.63 o
   4   8   7       4158.88       4196.09       211.10 o
   5   8   7       1584.14       1988.05       177.13 o
   6   8   7       1147.18       1197.65       146.29 o
   7   8   7         13.89       -140.41       140.41 o
 -10   9   7        259.63        360.12       124.86 o
  -9   9   7         98.86        117.12        97.35 o
  -8   9   7       2026.70       1952.01       120.01 o
  -7   9   7       1920.27       1916.73       130.29 o
  -6   9   7       6020.45       6272.77       197.19 o
  -5   9   7      10694.19      10708.51       240.95 o
  -4   9   7      12157.76      12286.15       230.72 o
  -3   9   7       3477.69       3636.69       147.45 o
  -2   9   7         10.11        -45.79        93.95 o
  -1   9   7        776.07        801.18        93.24 o
   0   9   7        222.58         61.95        97.95 o
   1   9   7       2263.49       2343.49       150.12 o
   2   9   7       2717.25       2562.26       136.55 o
   3   9   7       1616.13       1776.66       166.35 o
   4   9   7       1575.50       1774.64       169.98 o
   5   9   7        903.93       1062.37       165.82 o
   6   9   7       1030.42       1355.88       188.63 o
  -9  10   7       1015.08       1060.38       117.16 o
  -8  10   7       3007.76       3134.96       200.82 o
  -7  10   7       3501.16       3727.96       182.06 o
  -6  10   7      10290.93      10335.65       250.55 o
  -5  10   7      12443.01      12765.17       247.50 o
  -4  10   7      13982.55      14008.62       255.10 o
  -3  10   7       6329.92       6109.03       178.77 o
  -2  10   7       2489.15       2575.50       147.60 o
  -1  10   7       2411.13       2468.18       150.43 o
   0  10   7       1094.04        991.45       124.78 o
   1  10   7         80.32         53.91       116.77 o
   2  10   7         31.83        -85.59       116.83 o
   3  10   7        375.45        340.40       147.43 o
   4  10   7        653.40        567.77       166.81 o
   5  10   7       1020.38       1222.33       185.90 o
  -8  11   7        880.63        958.83       138.21 o
  -7  11   7        941.39       1111.24       133.22 o
  -6  11   7       3593.08       3929.95       193.00 o
  -5  11   7       6292.74       6722.18       198.31 o
  -4  11   7       8424.18       8497.07       220.15 o
  -3  11   7       3768.63       3804.30       169.67 o
  -2  11   7       5061.36       5120.01       201.98 o
  -1  11   7       9027.62       9428.14       251.64 o
   0  11   7       9575.32       9797.72       262.31 o
   1  11   7       4939.56       5112.21       217.07 o
   2  11   7        199.94        101.11       132.53 o
   3  11   7         39.53       -104.75       157.06 o
   4  11   7          6.90       -171.41       171.41 o
  -6  12   7        631.95        726.82       124.44 o
  -5  12   7       2987.77       3026.26       166.61 o
  -4  12   7       5239.66       5422.30       204.96 o
  -3  12   7       4117.73       4239.63       217.72 o
  -2  12   7       7909.51       8842.55       268.40 o
  -1  12   7      10502.25      11593.67       288.67 o
   0  12   7       8693.39       9765.97       277.06 o
   1  12   7       4840.08       5620.34       244.15 o
   2  12   7        547.08        577.62       176.61 o
  -2  13   7       3478.16       3933.35       269.27 o
  -1 -17   8       4793.77       4890.33       239.37 o
   0 -17   8       4449.51       4770.82       213.76 o
   1 -17   8       2994.88       3529.09       194.28 o
   2 -17   8        564.39        700.55       128.61 o
   3 -17   8         57.50        152.48        96.83 o
   4 -17   8          5.13         88.35        97.78 o
  -4 -16   8       3968.54       3745.91       224.31 o
  -3 -16   8       4860.04       4341.09       172.95 o
  -2 -16   8       1843.42       1828.86       127.48 o
  -1 -16   8       5026.41       4877.20       171.88 o
   0 -16   8      10659.73      10654.23       256.62 o
   1 -16   8       7848.08       7502.21       206.44 o
   2 -16   8        869.07        918.42       100.67 o
   3 -16   8       1085.70        997.04       104.09 o
   4 -16   8        978.03       1137.54       109.12 o
   5 -16   8         86.13        168.07       118.59 o
   6 -16   8         17.96          8.52       124.85 o
   7 -16   8        237.54        232.69       127.47 o
  -5 -15   8        264.78        317.38       146.07 o
  -4 -15   8        312.75        257.77       143.86 o
  -3 -15   8       1599.67       1436.74       113.72 o
  -2 -15   8       1236.34       1122.10       107.88 o
  -1 -15   8       3283.77       3187.70       178.06 o
   0 -15   8       8107.29       7771.62       216.77 o
   1 -15   8       5101.09       4816.34       175.84 o
   2 -15   8        105.54         66.82        77.52 o
   3 -15   8       2588.96       2709.22       141.80 o
   4 -15   8       1850.61       2069.47       124.62 o
   5 -15   8         46.43        115.78       113.79 o
   6 -15   8         38.55        126.74       118.17 o
   7 -15   8        903.84        817.95       130.94 o
   8 -15   8        981.31        917.53       136.83 o
  -6 -14   8       8417.26       8700.43       273.19 o
  -5 -14   8       3127.67       3118.82       190.36 o
  -4 -14   8        297.96        376.29       103.27 o
  -3 -14   8       1101.93        893.68        97.14 o
  -2 -14   8        342.42        215.56        88.13 o
  -1 -14   8        402.46        380.64       107.13 o
   0 -14   8       1162.31       1115.76       113.52 o
   1 -14   8         87.13         58.02        69.79 o
   2 -14   8         45.66         30.12        71.19 o
   3 -14   8       2749.77       3211.88       138.13 o
   4 -14   8       5182.93       5142.69       184.39 o
   5 -14   8       2864.71       2791.10       159.36 o
   6 -14   8       2279.32       2262.84       159.83 o
   7 -14   8       5758.52       6163.73       219.31 o
   8 -14   8       9970.38      10119.57       269.46 o
   9 -14   8       7354.70       7452.27       250.01 o
  -8 -13   8       8812.46       9019.03       436.74 o
  -7 -13   8       7159.31       7465.54       309.38 o
  -6 -13   8      10806.33      10855.85       277.35 o
  -5 -13   8      10110.34      10276.06       258.27 o
  -4 -13   8       5380.70       5021.15       147.14 o
  -3 -13   8        215.30        217.98        81.36 o
  -2 -13   8        231.28        283.16       106.65 o
  -1 -13   8       1405.91       1455.20       119.14 o
   0 -13   8       2103.37       1990.59       126.19 o
   1 -13   8        870.92        741.66        73.45 o
   2 -13   8         41.53         30.49        64.48 o
   3 -13   8        946.48       1024.05        86.82 o
   4 -13   8       1665.52       1756.83       117.76 o
   5 -13   8       4803.03       4938.60       182.37 o
   6 -13   8       7241.04       7236.63       211.30 o
   7 -13   8      10808.31      11015.15       282.11 o
   8 -13   8      15735.99      16378.96       330.29 o
   9 -13   8      13639.00      14005.39       309.40 o
  10 -13   8       7887.92       7818.02       293.57 o
  -8 -12   8       6251.96       5998.96       199.17 o
  -7 -12   8       2954.21       2671.23       152.21 o
  -6 -12   8       5075.79       4988.48       177.20 o
  -5 -12   8       8161.15       8178.12       191.76 o
  -4 -12   8      16711.50      16417.67       234.37 o
  -3 -12   8       6207.29       6021.62       136.80 o
  -2 -12   8       1504.15       1825.81       124.04 o
  -1 -12   8        986.58       1243.24       115.37 o
   0 -12   8       2790.09       2708.37        83.17 o
   1 -12   8        237.96        177.74        84.53 o
   2 -12   8       1626.87       1570.44        90.48 o
   3 -12   8       1897.86       1848.52       116.85 o
   4 -12   8         72.29         97.19        83.62 o
   5 -12   8       2992.65       3049.07       149.25 o
   6 -12   8       6559.78       6696.94       200.63 o
   7 -12   8      11583.62      11483.64       261.52 o
   8 -12   8      12426.61      12702.94       241.31 o
   9 -12   8       8282.27       8840.32       215.29 o
  10 -12   8       6004.30       5836.27       273.01 o
  -9 -11   8       1320.34       1176.01       169.31 o
  -8 -11   8        875.86        635.47       109.29 o
  -7 -11   8        108.35        -92.71        92.71 o
  -6 -11   8       1288.13       1263.39       111.80 o
  -5 -11   8       8402.46       8095.15       182.52 o
  -4 -11   8      14163.00      13936.31       196.29 o
  -3 -11   8       6482.19       6511.52       151.72 o
  -2 -11   8        618.86        693.76        68.74 o
  -1 -11   8         50.80         24.97        87.46 o
   0 -11   8        136.47         92.17        39.61 o
   1 -11   8       5302.29       5143.70       119.78 o
   2 -11   8       7837.69       7694.60       155.07 o
   3 -11   8       8085.51       8079.14       152.74 o
   4 -11   8       2397.21       2150.31       134.09 o
   5 -11   8        476.43        340.65        95.31 o
   6 -11   8        537.83        568.82        74.76 o
   7 -11   8       3016.91       2924.17       131.45 o
   8 -11   8       3360.88       3269.25       179.12 o
   9 -11   8       4311.13       4036.91       171.91 o
  10 -11   8       3409.92       3130.84       166.98 o
  11 -11   8       3601.45       3580.98       210.28 o
 -10 -10   8       7782.10       8067.77       350.27 o
  -9 -10   8       4653.73       4744.56       237.59 o
  -8 -10   8       2347.22       2594.66       135.43 o
  -7 -10   8        548.91        482.77        95.04 o
  -6 -10   8          7.62        -53.02        71.24 o
  -5 -10   8       1965.40       1926.55        85.77 o
  -4 -10   8       4129.41       4093.91       104.13 o
  -3 -10   8       1986.56       1841.59       100.86 o
  -2 -10   8         15.73         -2.20        48.37 o
  -1 -10   8       1250.09       1147.97        73.23 o
   0 -10   8       2874.70       2907.72       114.78 o
   1 -10   8       8866.98       8652.73       152.57 o
   2 -10   8       9603.46       9650.44       175.76 o
   3 -10   8      14298.65      14651.57       207.14 o
   4 -10   8       3797.94       3741.22       168.17 o
   5 -10   8       1985.07       1869.79       123.52 o
   6 -10   8        586.43        610.16        77.78 o
   7 -10   8       2131.68       2242.64       120.35 o
   8 -10   8        415.28        439.89        89.59 o
   9 -10   8        977.55        742.97       103.50 o
  10 -10   8       2263.01       2090.02       123.80 o
  11 -10   8       2310.63       2041.00       192.01 o
 -10  -9   8      15588.23      16480.34       407.79 o
  -9  -9   8      14359.69      14808.90       326.53 o
  -8  -9   8       6403.23       6402.23       174.73 o
  -7  -9   8       1941.65       1885.43       112.14 o
  -6  -9   8        210.14        158.82        68.86 o
  -5  -9   8       3375.72       3186.27        82.64 o
  -4  -9   8        676.12        699.83        54.92 o
  -3  -9   8          5.87        -17.05        55.63 o
  -2  -9   8       3440.19       3450.40       169.33 o
  -1  -9   8       5153.58       5212.49        92.29 o
   0  -9   8       1118.66       1054.53        64.33 o
   1  -9   8       3762.55       4020.02       101.28 o
   2  -9   8      12411.72      12459.90       177.39 o
   3  -9   8      20428.84      20240.32       301.73 o
   4  -9   8      17541.13      17817.15       241.61 o
   5  -9   8      19543.26      19622.92       270.11 o
   6  -9   8      12686.70      12817.80       179.53 o
   7  -9   8      19311.67      19435.61       329.69 o
   8  -9   8      12427.14      12302.03       272.63 o
   9  -9   8        507.10        401.42        90.42 o
  10  -9   8        160.33         15.07        88.73 o
  11  -9   8        223.40         41.27       127.42 o
 -11  -8   8      10666.85      11071.48       284.83 o
 -10  -8   8      15348.10      14976.65       336.81 o
  -9  -8   8      12088.60      11976.51       289.87 o
  -8  -8   8       5023.98       4840.72       154.09 o
  -7  -8   8       2844.34       2759.48       131.18 o
  -6  -8   8       2617.01       2480.45       101.00 o
  -5  -8   8        304.39        304.47        37.12 o
  -4  -8   8        931.56       1055.73        65.31 o
  -3  -8   8        269.81        320.58        53.39 o
  -2  -8   8       1567.32       1654.02        54.92 o
  -1  -8   8        949.94       1083.60        52.93 o
   0  -8   8        342.00        388.22        35.18 o
   1  -8   8        320.77        555.33        52.62 o
   2  -8   8       6147.85       6165.05       139.57 o
   3  -8   8      32347.76      32623.17       377.72 o
   4  -8   8      38691.70      38347.38       444.26 o
   5  -8   8      33270.16      33117.06       453.05 o
   6  -8   8      21801.49      22074.38       348.59 o
   7  -8   8      34577.16      34122.52       490.08 o
   8  -8   8      25968.32      25336.99       344.14 o
   9  -8   8       6556.73       6493.83       174.33 o
  10  -8   8        265.50         48.91       120.33 o
  11  -8   8          4.56         -2.64       125.80 o
  12  -8   8        913.89        650.05       146.63 o
 -11  -7   8       3020.98       3023.31       187.51 o
 -10  -7   8       4851.98       4526.62       226.30 o
  -9  -7   8       4744.22       4622.86       199.19 o
  -8  -7   8       2460.91       2566.49       124.60 o
  -7  -7   8       2765.71       3011.86       197.29 o
  -6  -7   8       4413.66       4498.58       211.05 o
  -5  -7   8       3472.10       3367.60       148.20 o
  -4  -7   8       3669.23       3567.15        88.54 o
  -3  -7   8         45.00         88.48        37.50 o
  -2  -7   8       3017.12       3021.51        61.73 o
  -1  -7   8        527.31        470.04        34.46 o
   0  -7   8       1543.58       1391.29        50.26 o
   1  -7   8        895.96        744.31        61.46 o
   2  -7   8        775.79        923.15        49.20 o
   3  -7   8      23996.35      24062.69       291.76 o
   4  -7   8      28018.47      27277.77       392.17 o
   5  -7   8      15205.70      14956.31       255.22 o
   6  -7   8       8315.93       8301.71       164.91 o
   7  -7   8      16164.25      16524.81       251.61 o
   8  -7   8      20244.55      20316.39       293.16 o
   9  -7   8       4042.90       3937.13       143.10 o
  10  -7   8        178.24        188.03       116.09 o
  11  -7   8         42.61        102.00       118.95 o
  12  -7   8        582.29        576.93       178.50 o
 -12  -6   8        894.96       1033.84       148.15 o
 -11  -6   8        191.60        152.16       122.48 o
 -10  -6   8        332.92        203.52       130.33 o
  -9  -6   8        968.60        954.47        89.60 o
  -8  -6   8       2957.90       2915.60       121.21 o
  -7  -6   8       1694.55       1787.98        91.02 o
  -6  -6   8       5495.62       5376.74       154.51 o
  -5  -6   8       2786.00       2678.76       115.02 o
  -4  -6   8        569.17        592.11        45.41 o
  -3  -6   8      16509.89      15884.48       168.96 o
  -2  -6   8      30447.19      30119.26       309.84 o
  -1  -6   8      28646.79      28142.75       284.77 o
   0  -6   8      20592.95      20650.48       237.60 o
   1  -6   8      19843.24      20170.50       211.11 o
   2  -6   8       6699.63       6813.61       112.31 o
   3  -6   8         60.87        107.79        48.56 o
   4  -6   8       2444.83       2355.00        95.30 o
   5  -6   8       1306.56       1318.77        76.07 o
   6  -6   8        291.23        297.42        66.57 o
   7  -6   8        573.87        614.92        76.81 o
   8  -6   8       5222.00       5401.37       148.26 o
   9  -6   8       5614.42       5785.95       154.62 o
  10  -6   8        669.77        687.36       119.15 o
  11  -6   8        112.52        188.36       139.76 o
  12  -6   8         10.48        113.01       164.39 o
 -12  -5   8       9511.16      10354.24       247.49 o
 -11  -5   8       5247.13       5350.75       211.41 o
 -10  -5   8       1187.75       1089.74       120.43 o
  -9  -5   8         10.00        -85.91        85.91 o
  -8  -5   8       1264.16       1152.55        71.59 o
  -7  -5   8         95.86         -5.10        84.49 o
  -6  -5   8        108.88         44.15        57.67 o
  -5  -5   8         75.48         73.31        37.96 o
  -4  -5   8       4635.17       4702.65        79.04 o
  -3  -5   8      38621.25      39406.66       363.30 o
  -2  -5   8      80363.03      82573.55       723.42 o
  -1  -5   8      13717.82      13293.53       149.41 o
   0  -5   8      11094.65      11003.97       141.93 o
   1  -5   8      33990.85      35058.52       381.52 o
   2  -5   8      47383.25      47634.95       591.72 o
   3  -5   8      27802.58      27143.03       308.92 o
   4  -5   8       8532.23       8350.09       120.70 o
   5  -5   8       2248.31       2251.25        76.42 o
   6  -5   8       1592.73       1520.96        76.59 o
   7  -5   8        552.46        563.16        60.84 o
   8  -5   8        504.94        487.85        61.43 o
   9  -5   8       5095.31       4953.71       138.89 o
  10  -5   8       1606.70       1827.37       147.54 o
  11  -5   8          3.66        -79.36       150.36 o
  12  -5   8        717.59        840.31       184.57 o
 -12  -4   8      14101.64      15385.51       318.52 o
 -11  -4   8       6848.71       6894.21       195.56 o
 -10  -4   8        723.09        601.11       103.56 o
  -9  -4   8         56.65        -45.91        54.50 o
  -8  -4   8         25.46        -40.38        61.39 o
  -7  -4   8       3925.76       3875.72        91.19 o
  -6  -4   8        689.79        777.59        57.65 o
  -5  -4   8        429.48        462.18        51.32 o
  -4  -4   8        184.32        225.63        21.94 o
  -3  -4   8      20816.79      22691.22       214.55 o
  -2  -4   8      41038.33      43256.95       419.40 o
  -1  -4   8      22003.50      21779.55       244.94 o
   0  -4   8       4105.15       3971.06        74.15 o
   1  -4   8      11991.06      11428.63       146.13 o
   2  -4   8      48129.20      48450.86       584.60 o
   3  -4   8      98367.28     101044.67      1053.93 o
   4  -4   8      31553.43      30913.25       356.37 o
   5  -4   8       5548.17       5547.71       108.02 o
   6  -4   8        531.70        409.12        55.42 o
   7  -4   8        741.95        836.93        65.02 o
   8  -4   8        364.91        335.20        58.83 o
   9  -4   8       1076.52       1095.56        90.79 o
  10  -4   8        636.27        698.09       136.17 o
  11  -4   8         30.77       -166.81       166.81 o
  12  -4   8       1292.56       1309.85       197.00 o
 -12  -3   8       5218.44       5186.47       251.31 o
 -11  -3   8       4808.26       4759.68       188.89 o
 -10  -3   8       1424.66       1425.09        94.36 o
  -9  -3   8         88.91        138.88        55.06 o
  -8  -3   8        599.30        670.83        66.43 o
  -7  -3   8        695.59        735.60        54.26 o
  -6  -3   8        254.52        359.53        43.61 o
  -5  -3   8       1877.22       1821.76        74.80 o
  -4  -3   8       9971.75       9621.31       106.91 o
  -3  -3   8       1591.52       1664.85        48.08 o
  -2  -3   8        705.16        642.37        36.31 o
  -1  -3   8       5692.93       6004.80        93.08 o
   0  -3   8       5859.33       5356.62        99.97 o
   1  -3   8       6835.95       7003.64       120.39 o
   2  -3   8      41248.88      41744.61       500.33 o
   3  -3   8      87428.10      89337.28       996.61 o
   4  -3   8      40855.87      41437.36       511.52 o
   5  -3   8       5384.64       5106.10       123.47 o
   6  -3   8        265.40        419.25        69.15 o
   7  -3   8       4351.09       4246.09       134.63 o
   8  -3   8       3348.41       3347.52       130.61 o
   9  -3   8         19.95         23.61       103.17 o
  10  -3   8        123.53        283.23       121.68 o
  11  -3   8          1.08       -132.77       159.62 o
  12  -3   8        501.05        613.50       188.29 o
 -13  -2   8         12.31       -145.44       145.44 o
 -12  -2   8         68.58        -52.83       135.20 o
 -11  -2   8        489.63        483.83        99.84 o
 -10  -2   8       2549.86       2662.21       119.03 o
  -9  -2   8        461.72        457.53        71.56 o
  -8  -2   8        252.83        357.37        56.34 o
  -7  -2   8       1897.21       1906.86        56.08 o
  -6  -2   8        248.46        222.73        32.98 o
  -5  -2   8       9178.16       8806.81       106.67 o
  -4  -2   8      35863.66      37165.67       363.55 o
  -3  -2   8      26406.28      26133.27       263.83 o
  -2  -2   8       3150.34       3306.67        69.84 o
  -1  -2   8       3659.41       3905.76       100.95 o
   0  -2   8       5763.39       6702.44       134.16 o
   1  -2   8      11152.02      11563.01       197.82 o
   2  -2   8      16843.21      16330.67       199.26 o
   3  -2   8      32911.52      33260.68       374.61 o
   4  -2   8      12572.26      12284.58       174.76 o
   5  -2   8       3099.09       3152.41       100.47 o
   6  -2   8       1499.88       1659.75       171.24 o
   7  -2   8       1693.07       2086.66       117.27 o
   8  -2   8       1740.31       1799.38       107.49 o
   9  -2   8         81.32        127.24       129.49 o
  10  -2   8       1203.24       1390.63       164.69 o
  11  -2   8       1448.90       1466.82       152.65 o
  12  -2   8        871.26        708.06       187.83 o
 -13  -1   8       1138.80        978.02       160.59 o
 -12  -1   8       1466.08       1315.17       123.45 o
 -11  -1   8        127.79         10.03        93.55 o
 -10  -1   8       4586.85       4194.92       158.22 o
  -9  -1   8       2810.44       2663.06       109.16 o
  -8  -1   8        277.24        329.42        46.10 o
  -7  -1   8      11596.27      11544.58       136.02 o
  -6  -1   8      12077.12      11651.78       131.63 o
  -5  -1   8      14849.13      14626.04       155.38 o
  -4  -1   8      34918.02      35149.97       396.97 o
  -3  -1   8      39793.20      40571.24       435.60 o
  -2  -1   8      34269.61      37197.27       401.24 o
  -1  -1   8       1969.32       2043.67        85.63 o
   0  -1   8        115.55        103.71        49.33 o
   1  -1   8       2103.43       2061.27        89.07 o
   2  -1   8       1925.91       1671.77        67.70 o
   3  -1   8        503.76        577.39        58.75 o
   4  -1   8        561.16        551.00        58.11 o
   5  -1   8        193.15        347.33        75.18 o
   6  -1   8         61.11        117.03        66.87 o
   7  -1   8         86.56        241.67        79.99 o
   8  -1   8        662.78        756.73       136.31 o
   9  -1   8        525.29        473.69       145.60 o
  10  -1   8       5254.67       5338.45       269.20 o
  11  -1   8       8413.73       9328.42       319.65 o
 -13   0   8        929.48        764.62       126.17 o
 -12   0   8       1415.16       1359.98       126.53 o
 -11   0   8         39.29        -75.78        90.12 o
 -10   0   8       4253.52       3773.36       153.99 o
  -9   0   8        891.95        838.48        66.59 o
  -8   0   8       1488.81       1469.98        70.04 o
  -7   0   8      18561.32      17775.71       199.08 o
  -6   0   8      12557.47      12359.58       139.22 o
  -5   0   8      14157.41      13740.06       153.22 o
  -4   0   8      31994.09      33276.24       341.67 o
  -3   0   8      38256.63      39244.00       422.52 o
  -2   0   8      54919.25      55665.05       659.70 o
  -1   0   8      33875.42      35731.86       508.25 o
   0   0   8      26621.22      27467.11       403.89 o
   1   0   8      19197.24      18769.53       294.06 o
   2   0   8      26408.00      27135.46       314.17 o
   3   0   8       8002.09       8119.06       162.02 o
   4   0   8       1735.95       1729.19       101.52 o
   5   0   8         27.65          3.29        61.59 o
   6   0   8        895.82        985.27       100.40 o
   7   0   8          3.19          5.27       102.24 o
   8   0   8        107.73         48.57       129.09 o
   9   0   8       1832.69       1674.74       172.45 o
  10   0   8       5936.93       6158.82       285.78 o
  11   0   8       8489.93       9283.12       344.40 o
 -13   1   8        183.31        128.00       116.98 o
 -12   1   8        151.79        207.54       107.58 o
 -11   1   8         26.32         74.27        95.31 o
 -10   1   8       1041.34        912.98        90.47 o
  -9   1   8        253.84        206.70        62.28 o
  -8   1   8        589.13        590.59        65.12 o
  -7   1   8      10167.78      10062.40       157.29 o
  -6   1   8       8256.35       7584.20       138.57 o
  -5   1   8       2916.66       2845.11        62.14 o
  -4   1   8       5927.98       6347.41        96.38 o
  -3   1   8      19490.53      18902.69       237.47 o
  -2   1   8      69306.59      70536.13       751.77 o
  -1   1   8      58292.31      57272.88       696.42 o
   0   1   8      33739.17      33496.53       629.59 o
   1   1   8      30584.21      29877.85       348.53 o
   2   1   8      24535.77      23623.27       321.65 o
   3   1   8       6315.73       5848.65       118.74 o
   4   1   8        149.25        171.44        96.10 o
   5   1   8       2489.27       2497.00       148.35 o
   6   1   8        885.41        935.17       105.97 o
   7   1   8        177.78        149.55       100.60 o
   8   1   8         62.23        -27.98       110.45 o
   9   1   8        386.74        332.59       157.28 o
  10   1   8       1779.42       1536.35       193.91 o
  11   1   8       4212.52       4644.74       333.93 o
 -13   2   8         61.19        157.74       122.92 o
 -12   2   8         44.80        223.76       108.54 o
 -11   2   8         55.64        108.03        98.48 o
 -10   2   8        411.68        442.56        77.23 o
  -9   2   8        914.05        825.15        76.17 o
  -8   2   8       5940.52       5714.03       129.81 o
  -7   2   8       2565.29       2610.73       107.83 o
  -6   2   8       3001.85       2923.62       101.81 o
  -5   2   8       4417.41       4453.80       105.61 o
  -4   2   8        769.62        754.41        37.44 o
  -3   2   8       3381.32       3390.13        93.54 o
  -2   2   8      15494.97      15182.72       267.68 o
  -1   2   8      24274.23      22556.28       463.45 o
   0   2   8      19227.99      18722.35       345.63 o
   1   2   8      12435.41      12202.98       200.13 o
   2   2   8       4820.80       4460.37       141.20 o
   3   2   8        992.22        920.52        78.05 o
   4   2   8        573.18        570.35        57.99 o
   5   2   8        884.47        907.65       119.32 o
   6   2   8        488.49        537.26       102.09 o
   7   2   8        314.98        211.36       106.12 o
   8   2   8         36.89         38.89       113.16 o
   9   2   8        718.00        478.13       135.02 o
  10   2   8         54.61        -97.82       171.53 o
  11   2   8        446.60        401.79       219.24 o
 -12   3   8        771.11        876.84       122.63 o
 -11   3   8        660.75        537.10        96.88 o
 -10   3   8       3438.48       3240.34       131.62 o
  -9   3   8       7460.76       7366.59       168.82 o
  -8   3   8      17138.59      17229.04       256.89 o
  -7   3   8      21083.95      20928.72       423.05 o
  -6   3   8      21684.01      22128.99       291.72 o
  -5   3   8      18013.79      18215.61       277.02 o
  -4   3   8       4971.90       5237.86       126.77 o
  -3   3   8         88.79        137.73        48.33 o
  -2   3   8       4612.50       4507.83       102.72 o
  -1   3   8       2642.69       2443.74       121.16 o
   0   3   8        106.03         23.15        61.35 o
   1   3   8        313.95        237.15        64.04 o
   2   3   8        304.20        329.43        74.15 o
   3   3   8        740.24        864.80        82.89 o
   4   3   8          6.90         -1.76        97.19 o
   5   3   8       1425.87       1448.35       154.89 o
   6   3   8       1596.61       1713.57       148.19 o
   7   3   8        753.47        799.17       123.78 o
   8   3   8        829.04        881.10       129.39 o
   9   3   8       3892.93       3634.20       222.96 o
  10   3   8       4028.58       3686.13       217.45 o
 -12   4   8        406.60        346.37       114.86 o
 -11   4   8        995.90       1101.22       105.62 o
 -10   4   8       3686.35       3393.08       145.56 o
  -9   4   8      10494.80      10493.95       215.43 o
  -8   4   8      22506.95      22655.09       279.06 o
  -7   4   8      27995.79      27809.72       323.09 o
  -6   4   8      28423.73      28186.71       453.71 o
  -5   4   8      20313.25      19858.16       319.74 o
  -4   4   8      10210.36      10012.26       179.15 o
  -3   4   8       2804.57       2770.69        91.04 o
  -2   4   8        734.66        771.84        55.99 o
  -1   4   8        808.95        818.56        87.20 o
   0   4   8       1850.79       1991.19       112.75 o
   1   4   8        410.30        512.68        73.48 o
   2   4   8       1168.38       1054.02       121.16 o
   3   4   8       5658.76       5361.31       143.63 o
   4   4   8         21.53         40.76       105.70 o
   5   4   8       3532.59       3413.46       181.34 o
   6   4   8       5280.91       5448.76       214.85 o
   7   4   8       3724.42       4065.20       205.04 o
   8   4   8       5258.99       5439.56       220.73 o
   9   4   8      11379.34      11683.44       308.75 o
  10   4   8      11836.85      12461.36       324.07 o
 -12   5   8         43.26       -105.46       124.17 o
 -11   5   8         65.24         28.51        91.25 o
 -10   5   8        660.73        658.67        96.41 o
  -9   5   8       4098.60       4041.46       142.98 o
  -8   5   8       7370.21       7424.41       148.85 o
  -7   5   8       7885.93       7973.93       147.22 o
  -6   5   8      13677.96      13596.38       193.51 o
  -5   5   8      12669.87      12053.67       237.42 o
  -4   5   8      19453.86      18913.31       276.16 o
  -3   5   8      17572.41      17079.23       320.10 o
  -2   5   8      14607.42      14381.72       286.91 o
  -1   5   8       9366.04       9213.91       147.01 o
   0   5   8       6577.00       6405.01       159.78 o
   1   5   8        981.55       1033.21        88.03 o
   2   5   8         50.30         10.64        82.89 o
   3   5   8       1803.98       1576.82       104.34 o
   4   5   8       1500.52       1503.36       132.62 o
   5   5   8       1672.72       1625.40       147.62 o
   6   5   8       5809.91       5920.74       244.66 o
   7   5   8       4493.63       4628.50       258.33 o
   8   5   8       5008.70       5485.17       230.46 o
   9   5   8       8515.64       9606.09       289.84 o
 -11   6   8        126.24        -10.69       103.81 o
 -10   6   8        401.60        343.48       105.22 o
  -9   6   8        181.92        131.97        95.43 o
  -8   6   8        352.04        383.37        80.56 o
  -7   6   8       3032.15       3041.73       129.43 o
  -6   6   8       6134.35       6070.26       191.23 o
  -5   6   8       4737.26       4422.09       152.71 o
  -4   6   8      18033.77      17644.41       343.36 o
  -3   6   8      23712.48      23421.00       505.96 o
  -2   6   8      14718.72      14087.70       288.51 o
  -1   6   8       4683.43       4673.17       156.42 o
   0   6   8        732.00        588.49        89.78 o
   1   6   8         82.49        113.32        97.19 o
   2   6   8        206.09        253.19        94.05 o
   3   6   8       2497.33       2386.63       131.19 o
   4   6   8        978.38        923.78       128.56 o
   5   6   8        322.98        346.23       132.56 o
   6   6   8        808.49        742.91       156.85 o
   7   6   8        766.76        909.62       171.81 o
   8   6   8        239.00        114.59       142.03 o
 -11   7   8       3490.79       3438.46       190.16 o
 -10   7   8       7664.84       7785.50       234.14 o
  -9   7   8       2162.50       2245.60       144.87 o
  -8   7   8       1260.51       1317.27       103.60 o
  -7   7   8         16.28        -24.51        76.26 o
  -6   7   8        842.23        863.52       101.17 o
  -5   7   8        316.15        236.61        89.11 o
  -4   7   8       5109.78       5030.34       192.26 o
  -3   7   8       7335.56       6916.32       327.47 o
  -2   7   8       7314.87       6921.76       206.38 o
  -1   7   8        132.15         97.57        88.43 o
   0   7   8       2675.99       2654.20       148.40 o
   1   7   8       2586.11       2647.60       172.76 o
   2   7   8       1242.31       1381.15       140.57 o
   3   7   8       1941.35       1821.94       145.43 o
   4   7   8       4954.10       4590.74       228.49 o
   5   7   8       2783.36       2555.42       197.60 o
   6   7   8       1268.70       1046.28       161.83 o
   7   7   8        793.22        640.78       172.66 o
   8   7   8        587.11        184.39       160.24 o
 -10   8   8      15888.42      16372.07       335.03 o
  -9   8   8      14360.41      14923.44       311.16 o
  -8   8   8       8462.87       8453.81       202.74 o
  -7   8   8        934.94        836.60       109.62 o
  -6   8   8       1042.39       1087.23       111.68 o
  -5   8   8       3582.33       3435.20       158.77 o
  -4   8   8        493.67        601.67       119.07 o
  -3   8   8        739.20        735.14       104.79 o
  -2   8   8       1758.64       1627.32       119.54 o
  -1   8   8        773.05        672.27        99.85 o
   0   8   8       3810.89       3645.69       195.08 o
   1   8   8       2681.58       2801.38       185.99 o
   2   8   8        233.54        268.87        92.05 o
   3   8   8       1156.69       1165.13       150.46 o
   4   8   8       7072.57       6952.56       267.46 o
   5   8   8      10174.25      10065.96       301.80 o
   6   8   8       6627.72       6821.52       335.21 o
   7   8   8       3010.04       2938.28       230.00 o
  -9   9   8      12823.84      13252.09       277.70 o
  -8   9   8       9184.91       8965.68       240.81 o
  -7   9   8       3741.82       3585.01       182.48 o
  -6   9   8       3787.06       3888.78       186.45 o
  -5   9   8       5117.36       5314.85       197.18 o
  -4   9   8       4142.12       4328.52       184.84 o
  -3   9   8         84.34        -48.19       100.10 o
  -2   9   8        212.92        166.45       102.46 o
  -1   9   8         10.77        -34.07        95.23 o
   0   9   8         23.92        -63.21       117.64 o
   1   9   8          9.37        -80.08       116.67 o
   2   9   8         15.03        -44.64       128.82 o
   3   9   8        249.32         81.98       145.80 o
   4   9   8       3953.83       3902.30       242.84 o
   5   9   8      10991.70      11702.65       350.85 o
   6   9   8       9519.47      10198.92       347.67 o
  -8  10   8       4137.65       4152.00       301.67 o
  -7  10   8       3355.54       3385.47       189.62 o
  -6  10   8       1935.87       2100.20       146.54 o
  -5  10   8       2913.01       2978.35       160.37 o
  -4  10   8       3046.40       3185.58       177.74 o
  -3  10   8         89.93         77.99       108.22 o
  -2  10   8        310.28        251.20       106.62 o
  -1  10   8       2803.11       2783.19       225.18 o
   0  10   8        820.41        609.35       137.35 o
   1  10   8         23.06        -69.13       125.29 o
   2  10   8         11.39       -137.13       137.13 o
   3  10   8        104.68         23.17       156.51 o
   4  10   8       1315.49       1569.24       196.47 o
  -7  11   8       4180.83       4023.06       216.49 o
  -6  11   8       2268.07       2462.75       152.82 o
  -5  11   8        679.16        881.67       122.58 o
  -4  11   8         95.07         99.67       122.74 o
  -3  11   8          5.69          1.41       117.44 o
  -2  11   8        301.16        202.76       143.05 o
  -1  11   8       2591.43       2439.23       202.80 o
   0  11   8       1427.74       1316.41       158.26 o
   1  11   8        908.47        858.97       211.08 o
   2  11   8        196.74        137.00       159.95 o
   3  11   8         49.08         -1.88       170.93 o
  -5  12   8         41.76         -2.41       129.10 o
  -4  12   8         51.87         10.14       130.80 o
  -3  12   8         51.36        -71.49       127.52 o
  -2  12   8        401.83        445.00       164.92 o
  -1  12   8       2421.22       2413.38       202.11 o
   0  12   8       3003.54       3390.83       298.46 o
  -1 -17   9       4856.08       5367.71       208.57 o
   0 -17   9       4317.59       5047.38       216.97 o
   1 -17   9       3929.00       4193.76       224.67 o
   2 -17   9       3415.01       3691.17       232.19 o
   3 -17   9        793.39        945.30       109.87 o
   4 -17   9          0.07         96.15        98.91 o
  -4 -16   9         42.54        -27.35       145.22 o
  -3 -16   9       1422.50       1632.98       163.36 o
  -2 -16   9       3257.17       3191.74       159.85 o
  -1 -16   9       5787.30       6168.30       226.02 o
   0 -16   9       7503.23       7703.99       265.67 o
   1 -16   9       8001.23       8303.39       256.93 o
   2 -16   9       5293.19       5450.68       172.65 o
   3 -16   9       3418.19       3834.06       237.04 o
   4 -16   9       1761.88       1773.85       137.98 o
   5 -16   9        498.53        706.53       127.49 o
   6 -16   9        317.43        364.37       129.11 o
  -5 -15   9        264.66        242.40       144.48 o
  -4 -15   9        641.21        619.90       144.39 o
  -3 -15   9       1382.95       1150.06       107.75 o
  -2 -15   9       1382.57       1252.91       109.00 o
  -1 -15   9       3271.98       3109.10       184.90 o
   0 -15   9       7755.42       7750.03       223.10 o
   1 -15   9       9260.07       8827.61       180.23 o
   2 -15   9       8750.18       8859.26       195.21 o
   3 -15   9      10939.49      11184.09       217.39 o
   4 -15   9       8653.89       9409.93       247.58 o
   5 -15   9       7101.47       7015.93       224.23 o
   6 -15   9       5406.25       5350.40       209.45 o
   7 -15   9       3184.87       3247.46       198.87 o
   8 -15   9       1260.48       1430.66       153.19 o
  -6 -14   9        228.72        362.99       141.13 o
  -5 -14   9         51.78        144.14       125.43 o
  -4 -14   9          0.64       -118.65       118.65 o
  -3 -14   9          2.50        -20.03        80.92 o
  -2 -14   9          8.37        -46.34       110.41 o
  -1 -14   9        998.32        912.82       118.67 o
   0 -14   9       6977.68       6546.39       195.05 o
   1 -14   9       6561.40       6087.71       147.20 o
   2 -14   9       9818.25       9841.18       181.38 o
   3 -14   9      21697.32      22151.51       360.89 o
   4 -14   9      21336.05      22739.17       376.70 o
   5 -14   9      13896.22      14169.59       285.85 o
   6 -14   9       4851.12       4725.62       197.83 o
   7 -14   9       3042.91       2981.77       199.12 o
   8 -14   9        885.20       1006.00       143.80 o
   9 -14   9        127.05         20.73       137.05 o
  -7 -13   9         10.86        173.14       132.33 o
  -6 -13   9         74.79        418.35       129.49 o
  -5 -13   9         26.39        150.73       114.26 o
  -4 -13   9       1708.13       1707.03       109.83 o
  -3 -13   9       7579.69       7685.03       214.20 o
  -2 -13   9       7211.15       7407.79       200.10 o
  -1 -13   9       1121.42       1141.09       110.59 o
   0 -13   9        222.39        346.94        69.60 o
   1 -13   9       1965.71       2100.93       103.40 o
   2 -13   9       3437.05       3461.93       117.44 o
   3 -13   9       6702.92       6764.77       187.96 o
   4 -13   9      11799.01      11974.52       247.12 o
   5 -13   9      11172.65      11125.91       246.01 o
   6 -13   9       1929.04       1681.94       132.94 o
   7 -13   9        137.01        160.82       116.78 o
   8 -13   9          8.78         91.72       118.68 o
   9 -13   9        249.09        286.33       134.22 o
  -8 -12   9         11.37        132.46       117.52 o
  -7 -12   9        235.16        208.18       111.54 o
  -6 -12   9        935.41        988.53       107.60 o
  -5 -12   9       2761.73       2973.90       170.70 o
  -4 -12   9       8289.74       7958.15       167.79 o
  -3 -12   9      28333.67      28513.32       422.51 o
  -2 -12   9      28284.14      28260.43       413.77 o
  -1 -12   9      10371.07      10137.46       170.99 o
   0 -12   9       1195.52       1062.20        77.32 o
   1 -12   9        393.15        327.79        64.14 o
   2 -12   9       2293.61       2402.72       111.19 o
   3 -12   9        906.79        927.02        95.80 o
   4 -12   9         88.57         68.45        85.44 o
   5 -12   9       1247.53       1233.92       114.56 o
   6 -12   9        212.60        245.56       103.61 o
   7 -12   9         64.19        176.83        82.26 o
   8 -12   9       1125.65       1096.17       104.08 o
   9 -12   9         45.15        181.08        99.17 o
  10 -12   9        132.41        161.39       106.93 o
  -9 -11   9        742.18        719.61       158.39 o
  -8 -11   9         86.31        -95.01        95.01 o
  -7 -11   9       1635.43       1590.40       116.71 o
  -6 -11   9       5648.05       5541.99       146.84 o
  -5 -11   9      11890.44      11762.85       213.19 o
  -4 -11   9      11365.89      11010.38       167.62 o
  -3 -11   9      24981.46      24695.48       317.90 o
  -2 -11   9      33229.10      33287.29       458.81 o
  -1 -11   9      22661.73      22446.54       285.36 o
   0 -11   9      10995.59      10983.50       149.38 o
   1 -11   9       3405.68       3382.61       110.70 o
   2 -11   9       8609.16       8802.73       210.95 o
   3 -11   9      11355.58      11449.83       178.94 o
   4 -11   9       3125.17       3073.47       144.56 o
   5 -11   9       1037.49       1104.39       103.41 o
   6 -11   9       2418.47       2218.77       112.34 o
   7 -11   9         42.29         76.53        78.16 o
   8 -11   9       1080.08       1195.17       106.44 o
   9 -11   9         27.61         31.23        99.36 o
  10 -11   9         32.72        -86.06        86.06 o
 -10 -10   9         42.06        169.19       156.26 o
  -9 -10   9       1597.89       1804.09       193.03 o
  -8 -10   9       1254.52       1245.37       111.32 o
  -7 -10   9        209.29         41.65        89.76 o
  -6 -10   9       3030.27       2830.74       113.83 o
  -5 -10   9       8005.91       7797.23       147.83 o
  -4 -10   9       3093.95       2951.69        90.59 o
  -3 -10   9       4894.22       5033.41       143.96 o
  -2 -10   9      10995.81      10655.07       205.10 o
  -1 -10   9      23564.09      23137.08       256.21 o
   0 -10   9      26165.40      26849.94       287.15 o
   1 -10   9      13989.22      14176.38       221.02 o
   2 -10   9      13744.21      13856.80       198.50 o
   3 -10   9      16007.55      16077.37       269.06 o
   4 -10   9       5138.94       4961.85       121.46 o
   5 -10   9        325.19        328.01        66.46 o
   6 -10   9       3302.90       3214.42       129.04 o
   7 -10   9        962.35        926.76       101.21 o
   8 -10   9        560.94        549.49        95.69 o
   9 -10   9        222.44        133.63        91.47 o
  10 -10   9        195.53        123.86        94.44 o
  11 -10   9       1629.66       1422.06       172.29 o
 -10  -9   9          9.47        166.43       150.50 o
  -9  -9   9        698.55        695.74       142.61 o
  -8  -9   9       3912.36       3905.70       151.41 o
  -7  -9   9       1858.59       1809.04       106.30 o
  -6  -9   9       1230.93       1255.22        80.53 o
  -5  -9   9         71.41         35.79        62.13 o
  -4  -9   9        662.12        591.64        62.81 o
  -3  -9   9       1790.23       1608.24        81.98 o
  -2  -9   9        997.69       1047.30        70.81 o
  -1  -9   9      13956.77      14168.68       170.28 o
   0  -9   9      37021.65      37287.05       377.66 o
   1  -9   9      19855.21      19362.43       268.13 o
   2  -9   9      11276.58      11575.47       243.59 o
   3  -9   9       9790.44       9344.74       150.98 o
   4  -9   9       7265.33       7245.31       142.35 o
   5  -9   9        175.48        134.51        66.33 o
   6  -9   9       2523.08       2655.65       124.21 o
   7  -9   9        482.24        503.68       102.40 o
   8  -9   9         91.33        -58.73        80.80 o
   9  -9   9        130.55         -9.18        85.28 o
  10  -9   9         61.04         76.82        86.80 o
  11  -9   9          1.08        -78.68       126.66 o
 -11  -8   9        459.62        622.49       161.28 o
 -10  -8   9         11.69        130.57       140.56 o
  -9  -8   9        318.05        360.95       129.92 o
  -8  -8   9       6602.71       6176.45       165.38 o
  -7  -8   9      16618.47      16307.89       252.25 o
  -6  -8   9      20090.20      19738.92       247.06 o
  -5  -8   9       1995.58       1947.74        87.40 o
  -4  -8   9       1662.88       1724.62        70.76 o
  -3  -8   9       5725.29       5470.99        92.26 o
  -2  -8   9       1910.45       1791.73        72.13 o
  -1  -8   9       5536.16       5556.06        88.51 o
   0  -8   9      25008.50      25341.59       288.62 o
   1  -8   9      12223.89      12996.22       185.71 o
   2  -8   9       1314.57       1382.88        52.01 o
   3  -8   9        342.53        462.96        52.82 o
   4  -8   9        190.11        178.77        60.65 o
   5  -8   9         84.55        143.68        68.02 o
   6  -8   9        726.78        951.44        86.31 o
   7  -8   9       1002.74       1210.14        90.88 o
   8  -8   9       1738.41       1780.51       108.35 o
   9  -8   9       1733.52       1638.12       111.01 o
  10  -8   9       3495.48       3447.28       207.67 o
  11  -8   9       2897.44       2830.97       203.94 o
 -11  -7   9        180.01        229.12       128.52 o
 -10  -7   9         25.76        -89.21       129.31 o
  -9  -7   9        571.36        597.04        90.85 o
  -8  -7   9      12132.13      11753.79       208.81 o
  -7  -7   9      29524.59      29017.21       372.65 o
  -6  -7   9      46398.93      45464.45       485.66 o
  -5  -7   9      15456.66      14863.22       177.10 o
  -4  -7   9       9850.96       9698.76       128.06 o
  -3  -7   9      18069.28      18086.27       191.38 o
  -2  -7   9      12049.83      11642.40       149.12 o
  -1  -7   9        602.21        578.12        35.77 o
   0  -7   9       1033.39       1128.37        52.58 o
   1  -7   9          7.13         41.68        32.34 o
   2  -7   9        600.21        500.69        46.57 o
   3  -7   9       3807.79       3734.34        91.80 o
   4  -7   9        445.30        476.31        66.47 o
   5  -7   9         28.88         81.37        65.10 o
   6  -7   9       1122.45       1169.21        85.97 o
   7  -7   9       7042.24       7196.10       178.54 o
   8  -7   9      17467.73      17203.89       268.51 o
   9  -7   9      13980.02      14366.81       245.71 o
  10  -7   9       9704.94       9940.71       264.83 o
  11  -7   9       9251.76       9504.85       283.27 o
  12  -7   9       6173.96       6571.56       318.08 o
 -12  -6   9       1012.21       1053.85       136.23 o
 -11  -6   9          1.17       -107.93       107.93 o
 -10  -6   9        130.04        -38.89       109.82 o
  -9  -6   9       1636.44       1772.41       104.10 o
  -8  -6   9       8232.37       8051.86       159.28 o
  -7  -6   9      29084.49      29439.70       338.78 o
  -6  -6   9      38184.13      37705.00       405.74 o
  -5  -6   9      23057.42      22936.33       290.13 o
  -4  -6   9      19005.27      19553.73       205.37 o
  -3  -6   9      29965.46      30374.78       290.92 o
  -2  -6   9      44868.46      46469.71       421.49 o
  -1  -6   9      33904.63      34668.43       346.36 o
   0  -6   9      10538.20      10357.39       122.99 o
   1  -6   9       2187.92       2069.91        54.86 o
   2  -6   9       3811.37       3631.03       100.56 o
   3  -6   9       2312.34       2048.07        98.45 o
   4  -6   9        381.44        381.45        59.40 o
   5  -6   9       2106.25       1939.55        99.47 o
   6  -6   9         22.74         53.97        67.32 o
   7  -6   9       7903.81       7715.13       210.14 o
   8  -6   9      12916.21      12691.21       219.16 o
   9  -6   9      11811.39      11550.62       255.71 o
  10  -6   9      13998.28      14496.90       312.68 o
  11  -6   9      11679.23      11772.78       348.74 o
  12  -6   9       9277.18      10371.28       514.65 o
 -12  -5   9       3399.12       3833.62       188.93 o
 -11  -5   9        212.73        127.76       106.87 o
 -10  -5   9        680.37        667.50       103.44 o
  -9  -5   9       1066.68        917.36        83.75 o
  -8  -5   9        553.76        503.11        73.36 o
  -7  -5   9       4154.21       4021.70       147.14 o
  -6  -5   9       9308.94       9377.70       192.69 o
  -5  -5   9       9559.13       9730.52       125.99 o
  -4  -5   9      11328.55      11652.14       136.75 o
  -3  -5   9      17683.64      18699.84       224.60 o
  -2  -5   9      41127.38      42736.55       418.01 o
  -1  -5   9      20630.05      20100.61       232.53 o
   0  -5   9      16858.56      16853.42       205.91 o
   1  -5   9       1123.26       1211.05        52.60 o
   2  -5   9         70.60         92.14        49.33 o
   3  -5   9        609.46        570.76        49.85 o
   4  -5   9       2019.02       1739.70        73.48 o
   5  -5   9       8376.64       8362.79       146.61 o
   6  -5   9        222.79        328.24        56.33 o
   7  -5   9       3483.44       3506.53       107.91 o
   8  -5   9       3710.82       3401.34       113.23 o
   9  -5   9       4110.20       4212.98       144.01 o
  10  -5   9       2166.83       1934.82       184.77 o
  11  -5   9       5160.96       4900.38       285.12 o
  12  -5   9       7819.36       8017.20       337.83 o
 -12  -4   9       5592.86       6481.77       277.20 o
 -11  -4   9       4217.13       4245.62       184.56 o
 -10  -4   9       1413.17       1205.13       116.02 o
  -9  -4   9       1700.47       1609.77        78.03 o
  -8  -4   9      11883.79      11424.89       158.00 o
  -7  -4   9       5958.88       5836.58       120.66 o
  -6  -4   9       1639.49       1537.24        78.81 o
  -5  -4   9       3532.26       3842.96        72.72 o
  -4  -4   9       5334.90       5672.45        88.77 o
  -3  -4   9       3074.96       3187.99        73.52 o
  -2  -4   9       9797.45       9778.73       134.15 o
  -1  -4   9       4671.52       4194.46        78.68 o
   0  -4   9        232.47        233.85        38.49 o
   1  -4   9       3350.23       3482.87        76.87 o
   2  -4   9       3041.16       2728.74        89.98 o
   3  -4   9       5847.24       5662.93       107.27 o
   4  -4   9       7526.84       7324.69       129.92 o
   5  -4   9      10626.60      10098.81       166.26 o
   6  -4   9       2045.60       2172.33       104.12 o
   7  -4   9         91.52         29.13        68.56 o
   8  -4   9        210.81        198.96        71.05 o
   9  -4   9          0.59         68.88       102.10 o
  10  -4   9         90.52        -83.51       147.79 o
  11  -4   9       1259.73        920.13       185.46 o
  12  -4   9       5726.83       5858.56       322.61 o
 -12  -3   9       6285.36       6780.22       265.01 o
 -11  -3   9       9246.56       9537.47       335.86 o
 -10  -3   9       9746.97       9619.83       195.60 o
  -9  -3   9      17848.12      17555.59       216.26 o
  -8  -3   9      42744.44      43226.24       424.94 o
  -7  -3   9      25241.63      25026.07       279.55 o
  -6  -3   9      13850.57      13488.44       190.06 o
  -5  -3   9          9.52         48.61        34.33 o
  -4  -3   9        552.85        696.82        40.36 o
  -3  -3   9        698.90        806.98        42.13 o
  -2  -3   9       1798.13       2059.42        58.10 o
  -1  -3   9         42.88         32.81        35.76 o
   0  -3   9         28.48         33.96        48.83 o
   1  -3   9        171.42         75.63        43.06 o
   2  -3   9       1629.44       1456.22        67.50 o
   3  -3   9       3248.28       3370.72        94.03 o
   4  -3   9       5874.86       5591.47       116.99 o
   5  -3   9      18995.11      19044.28       278.67 o
   6  -3   9      10360.07      10203.09       194.29 o
   7  -3   9      10017.73      10401.48       207.74 o
   8  -3   9       6156.16       5981.79       165.48 o
   9  -3   9       3871.13       3921.17       217.58 o
  10  -3   9       3801.03       3941.04       206.45 o
  11  -3   9        513.41        299.35       177.72 o
 -12  -2   9       2737.40       2623.07       213.95 o
 -11  -2   9       9692.18       9762.84       225.24 o
 -10  -2   9      13868.14      13629.77       217.96 o
  -9  -2   9      20730.59      20719.12       244.59 o
  -8  -2   9      37572.21      38483.51       385.77 o
  -7  -2   9      20107.42      19991.06       202.34 o
  -6  -2   9       9723.22       9734.06       121.17 o
  -5  -2   9       1605.71       1604.83        65.86 o
  -4  -2   9       1639.84       1722.64        50.00 o
  -3  -2   9       3706.83       3755.01        68.94 o
  -2  -2   9       1640.58       1458.29        56.77 o
  -1  -2   9        140.89        196.13        54.28 o
   0  -2   9        380.37        397.45        55.82 o
   1  -2   9       1229.95       1410.00        82.73 o
   2  -2   9       4100.40       4181.96        90.07 o
   3  -2   9        539.80        566.19        55.14 o
   4  -2   9       3644.57       3575.64       107.75 o
   5  -2   9      13151.06      12962.51       195.62 o
   6  -2   9      39765.18      39676.11       517.81 o
   7  -2   9      37765.79      38457.07       515.78 o
   8  -2   9      13782.64      13821.75       249.89 o
   9  -2   9      10119.18       9951.48       301.05 o
  10  -2   9       7210.73       7441.05       295.93 o
  11  -2   9       4114.60       4433.63       291.93 o
 -12  -1   9        407.69        311.48       122.54 o
 -11  -1   9       2408.95       2350.85       136.75 o
 -10  -1   9       6257.81       6216.13       323.53 o
  -9  -1   9       8892.95       8886.55       164.38 o
  -8  -1   9      18705.59      18651.51       199.52 o
  -7  -1   9      14759.10      14780.06       163.34 o
  -6  -1   9       9384.76       9206.63       116.12 o
  -5  -1   9       4091.12       4210.27        89.44 o
  -4  -1   9       6594.62       6279.49       103.47 o
  -3  -1   9      13761.87      13432.01       170.77 o
  -2  -1   9       8272.39       8475.81       140.74 o
  -1  -1   9         16.62         31.94        55.65 o
   0  -1   9       4015.84       3817.73       110.79 o
   1  -1   9       1013.28       1036.00        73.98 o
   2  -1   9        259.74        142.32        47.11 o
   3  -1   9       2108.99       1840.81        94.47 o
   4  -1   9       4359.04       4106.57       112.99 o
   5  -1   9      11763.00      11238.18       182.73 o
   6  -1   9      30924.86      30435.69       376.73 o
   7  -1   9      28916.96      29806.17       379.47 o
   8  -1   9      18328.37      19098.48       394.83 o
   9  -1   9       7619.46       7670.62       278.03 o
  10  -1   9       5322.73       5513.15       285.66 o
  11  -1   9       5507.98       5885.98       307.85 o
 -12   0   9        263.96        185.17       105.27 o
 -11   0   9          7.83          4.55        93.64 o
 -10   0   9         47.96        -49.22        82.53 o
  -9   0   9         63.95        -14.31        55.42 o
  -8   0   9       5708.65       5632.20       109.25 o
  -7   0   9      10861.42      10521.65       141.77 o
  -6   0   9      11407.65      11084.44       138.76 o
  -5   0   9       9079.37       9295.48       130.33 o
  -4   0   9       5740.02       5633.86        93.24 o
  -3   0   9       9883.42      10055.92       137.84 o
  -2   0   9       3321.14       3199.08        86.99 o
  -1   0   9       3422.43       3179.00       107.57 o
   0   0   9      20494.47      19662.27       309.48 o
   1   0   9       8282.44       8398.05       219.21 o
   2   0   9        855.78        918.84        68.27 o
   3   0   9         18.38          5.13        62.66 o
   4   0   9        138.46        179.95        72.83 o
   5   0   9       1513.77       1479.34        84.97 o
   6   0   9       1298.56       1360.71       118.44 o
   7   0   9       8391.86       8397.45       233.04 o
   8   0   9       7823.84       8158.45       236.63 o
   9   0   9       1268.92       1241.68       180.90 o
  10   0   9       1191.25       1284.56       188.06 o
  11   0   9       2888.29       3321.06       373.19 o
 -12   1   9       5361.60       5336.11       198.29 o
 -11   1   9       4709.65       4438.26       173.00 o
 -10   1   9       3998.20       3897.51       163.01 o
  -9   1   9       5256.54       4871.59       125.44 o
  -8   1   9        724.24        756.43        67.36 o
  -7   1   9       1034.91       1164.54        76.49 o
  -6   1   9       5685.21       5639.59       125.43 o
  -5   1   9       2096.06       2083.60        62.86 o
  -4   1   9         50.67          3.18        34.09 o
  -3   1   9        310.16        352.81        51.66 o
  -2   1   9        744.93        821.59        56.64 o
  -1   1   9      11203.96      10753.73       187.59 o
   0   1   9      30407.14      30379.44       430.17 o
   1   1   9      27278.15      27140.51       327.97 o
   2   1   9       9388.70       9269.26       155.38 o
   3   1   9       2503.47       2610.86       100.78 o
   4   1   9       9632.19       9148.64       172.88 o
   5   1   9      12490.09      12371.19       279.07 o
   6   1   9       6281.46       6216.97       188.84 o
   7   1   9         11.64          5.85       103.79 o
   8   1   9       1858.39       1589.25       138.88 o
   9   1   9        314.62        179.77       132.25 o
  10   1   9        416.84        634.30       181.35 o
 -12   2   9      14899.41      15813.47       299.46 o
 -11   2   9      11598.26      11821.56       245.42 o
 -10   2   9      12274.52      12039.98       203.14 o
  -9   2   9      10061.86       9800.58       224.04 o
  -8   2   9       5724.48       5290.17       138.03 o
  -7   2   9         64.37         86.36        64.61 o
  -6   2   9        262.23        181.50        72.35 o
  -5   2   9         12.52         39.15        63.97 o
  -4   2   9        700.26        750.32        47.16 o
  -3   2   9       5959.98       6073.75       128.97 o
  -2   2   9       4521.08       4207.83       128.22 o
  -1   2   9       3242.92       2907.29       196.69 o
   0   2   9      12813.39      12100.65       237.54 o
   1   2   9      25793.64      25226.21       351.75 o
   2   2   9      17767.88      17140.72       308.55 o
   3   2   9      11202.14      10797.76       196.51 o
   4   2   9      12000.38      11583.52       241.49 o
   5   2   9      25184.66      25602.17       443.90 o
   6   2   9      22365.90      23008.54       366.96 o
   7   2   9       1345.92       1307.37       130.74 o
   8   2   9        132.18        -83.51       122.52 o
   9   2   9        101.91        -87.32       128.10 o
  10   2   9         51.22        -86.76       178.97 o
 -12   3   9      16986.25      17734.88       360.98 o
 -11   3   9      10592.97      10896.67       273.88 o
 -10   3   9       6127.99       5979.10       166.57 o
  -9   3   9       4618.41       4556.29       145.53 o
  -8   3   9      10479.87      10111.47       188.60 o
  -7   3   9       2887.95       2779.14       119.12 o
  -6   3   9          6.29         74.16        73.66 o
  -5   3   9        266.83        288.57        71.05 o
  -4   3   9        115.87        141.94        33.74 o
  -3   3   9       2105.40       1850.62        93.02 o
  -2   3   9        538.85        653.76        59.02 o
  -1   3   9         67.21         36.38        74.32 o
   0   3   9         76.56         -4.30        65.84 o
   1   3   9       9082.73       9149.31       184.57 o
   2   3   9      18220.38      17282.04       313.63 o
   3   3   9      20929.39      20522.51       391.34 o
   4   3   9      18474.38      18291.40       387.70 o
   5   3   9      20990.86      21519.29       402.55 o
   6   3   9      15327.97      14743.40       324.83 o
   7   3   9       3755.95       3765.81       198.14 o
   8   3   9        446.06        284.22       130.92 o
   9   3   9        165.53         21.74       141.71 o
  10   3   9        234.53         43.83       157.58 o
 -12   4   9       3675.50       4181.58       208.50 o
 -11   4   9       1380.57       1394.92       112.12 o
 -10   4   9        781.96        751.85        97.73 o
  -9   4   9        396.39        441.30        86.97 o
  -8   4   9       4515.60       4673.56       144.49 o
  -7   4   9       4904.09       4847.45       137.52 o
  -6   4   9       1180.23       1293.68        97.15 o
  -5   4   9       3611.62       3628.93       132.38 o
  -4   4   9       5556.93       5652.09       138.13 o
  -3   4   9        526.21        680.73        60.88 o
  -2   4   9        464.62        508.54        64.96 o
  -1   4   9       4202.61       4323.08       161.59 o
   0   4   9       4406.35       4390.06       139.91 o
   1   4   9        495.38        576.04        81.07 o
   2   4   9       7152.71       6939.41       200.54 o
   3   4   9      18279.20      17979.42       286.55 o
   4   4   9      13299.39      13339.11       297.80 o
   5   4   9      10288.75      10322.39       267.32 o
   6   4   9       9401.69       9751.58       286.26 o
   7   4   9       5644.31       5886.03       224.04 o
   8   4   9       3248.34       3486.75       216.77 o
   9   4   9       1481.39       1709.75       170.49 o
 -11   5   9         62.97        -17.10       103.86 o
 -10   5   9         28.01         46.29        99.26 o
  -9   5   9         19.36        -61.13        90.25 o
  -8   5   9       1967.48       2082.17       129.97 o
  -7   5   9       3387.20       3272.31       167.68 o
  -6   5   9        604.15        496.26       102.80 o
  -5   5   9       3301.82       3198.40       172.40 o
  -4   5   9       8068.71       8262.41       238.79 o
  -3   5   9       5425.72       5439.68       192.36 o
  -2   5   9       3061.88       3169.56       155.64 o
  -1   5   9       7533.86       7381.28       160.30 o
   0   5   9       8748.84       8847.62       198.74 o
   1   5   9        636.75        686.38        90.76 o
   2   5   9        923.10        956.01       107.93 o
   3   5   9        724.11        625.27        81.93 o
   4   5   9         19.01       -108.61       108.61 o
   5   5   9        483.59        352.04       132.73 o
   6   5   9       1309.92       1232.49       157.02 o
   7   5   9       2246.67       2265.07       189.07 o
   8   5   9       1521.34       1898.28       172.94 o
 -11   6   9        150.77         61.64       118.72 o
 -10   6   9        389.46        302.06       110.83 o
  -9   6   9         71.83        111.17        97.06 o
  -8   6   9        435.85        391.54       101.46 o
  -7   6   9       1942.65       2087.73       156.33 o
  -6   6   9        365.63        302.20       107.07 o
  -5   6   9       7039.98       6762.88       210.47 o
  -4   6   9      13446.96      13540.66       297.76 o
  -3   6   9      10571.84      10630.26       261.66 o
  -2   6   9       9321.90       9224.73       236.90 o
  -1   6   9      16393.78      16370.68       285.22 o
   0   6   9      14385.17      14161.59       259.52 o
   1   6   9      11893.98      12146.79       285.26 o
   2   6   9       6910.60       6752.21       211.64 o
   3   6   9       2184.72       2131.76       157.03 o
   4   6   9       1362.22       1225.93       147.11 o
   5   6   9       1102.35        998.40       152.91 o
   6   6   9          8.27       -151.73       151.73 o
   7   6   9        680.03        721.54       174.37 o
   8   6   9        639.76        751.59       166.92 o
 -10   7   9        170.89        110.84       111.19 o
  -9   7   9          1.77        -37.19       102.71 o
  -8   7   9        129.93         79.29        98.68 o
  -7   7   9          6.12       -107.14       107.14 o
  -6   7   9        133.79        156.09       110.98 o
  -5   7   9       1945.45       1933.18       147.17 o
  -4   7   9       5180.46       5049.69       198.57 o
  -3   7   9       5387.01       5402.52       318.76 o
  -2   7   9      10598.59      10692.61       235.36 o
  -1   7   9      18340.64      18030.21       311.22 o
   0   7   9      23188.71      23611.13       369.88 o
   1   7   9      24339.28      24593.61       460.81 o
   2   7   9      12685.49      12729.83       292.81 o
   3   7   9       9715.74       9822.06       278.09 o
   4   7   9       5690.46       6107.60       251.99 o
   5   7   9       2162.44       2213.62       190.72 o
   6   7   9         78.98       -147.22       153.14 o
   7   7   9        691.97        644.58       185.03 o
 -10   8   9         12.22        102.22       118.52 o
  -9   8   9          3.01         91.34       134.90 o
  -8   8   9        199.25        193.37       108.77 o
  -7   8   9        181.35         26.20       118.69 o
  -6   8   9         31.64         40.23       113.59 o
  -5   8   9        522.07        590.51       127.72 o
  -4   8   9        759.42        827.38       123.47 o
  -3   8   9        128.39         93.55       101.12 o
  -2   8   9       2863.39       2634.51       157.34 o
  -1   8   9       4377.10       4342.70       179.66 o
   0   8   9       7133.98       7405.66       254.88 o
   1   8   9       8839.98       8855.39       269.03 o
   2   8   9       7949.74       7927.49       255.40 o
   3   8   9       5122.38       5353.30       243.91 o
   4   8   9       2664.88       2856.03       222.02 o
   5   8   9       1380.02       1529.79       185.68 o
   6   8   9         13.27        -25.92       168.92 o
  -9   9   9        439.96        565.44       151.12 o
  -8   9   9        427.36        396.91       117.31 o
  -7   9   9       1575.77       1591.41       221.03 o
  -6   9   9       5041.05       4906.22       223.03 o
  -5   9   9       6571.94       6790.39       247.98 o
  -4   9   9       6370.08       6610.37       215.81 o
  -3   9   9       2259.80       2260.85       150.97 o
  -2   9   9        145.75         40.80       105.90 o
  -1   9   9        222.64        116.35       105.97 o
   0   9   9       1752.76       1699.72       157.33 o
   1   9   9       3225.13       3200.09       215.14 o
   2   9   9       1162.62       1091.42       165.73 o
   3   9   9        442.72        334.43       161.34 o
   4   9   9       1369.82       1441.37       189.09 o
   5   9   9       1359.94       1584.82       201.27 o
  -8  10   9       1936.08       2051.14       208.63 o
  -7  10   9       4635.43       5100.11       256.44 o
  -6  10   9       9479.29      10003.21       307.24 o
  -5  10   9       9032.25       9585.78       262.95 o
  -4  10   9       7332.11       7284.98       239.43 o
  -3  10   9       4050.08       3854.50       198.40 o
  -2  10   9       3624.51       3551.26       195.07 o
  -1  10   9       1152.34        985.67       153.00 o
   0  10   9         54.45        -14.47       136.01 o
   1  10   9        141.15         36.88       181.86 o
   2  10   9        108.27        -99.68       152.43 o
   3  10   9         45.48        -47.19       172.08 o
  -6  11   9       6874.90       7399.34       260.93 o
  -5  11   9       7475.66       7708.13       257.62 o
  -4  11   9       5165.78       5102.36       233.42 o
  -3  11   9       3649.02       3686.41       217.34 o
  -2  11   9       3795.28       3920.46       259.19 o
  -1  11   9       3962.80       4037.23       269.06 o
   0  11   9       4163.00       3879.91       281.19 o
   1  11   9        524.46        574.39       219.11 o
  -1 -17  10       3366.26       3806.51       213.22 o
   0 -17  10       4029.95       4165.48       241.97 o
   1 -17  10        704.94        864.49       149.78 o
   2 -17  10         33.99        161.33        96.82 o
   3 -17  10         10.37         51.91        96.11 o
   4 -17  10         17.16         77.55       104.01 o
  -4 -16  10       3715.02       3492.59       219.49 o
  -3 -16  10       2001.21       1947.14       164.79 o
  -2 -16  10       1409.52       1533.30       121.34 o
  -1 -16  10       4880.72       5092.41       214.47 o
   0 -16  10       8770.92       8842.58       240.87 o
   1 -16  10       2968.81       3085.73       205.73 o
   2 -16  10         23.73         31.34        90.74 o
   3 -16  10        306.12        274.08        96.28 o
   4 -16  10         59.71        186.34        96.56 o
   5 -16  10         33.19         79.36       120.41 o
   6 -16  10        352.29        313.93       127.78 o
  -5 -15  10        233.34         52.88       139.86 o
  -4 -15  10        712.46        536.69       138.51 o
  -3 -15  10       1436.79       1154.01       115.68 o
  -2 -15  10       1384.80       1281.29       137.87 o
  -1 -15  10       6295.54       6282.63       207.81 o
   0 -15  10       8779.16       8839.44       226.74 o
   1 -15  10       1973.67       1926.36       125.35 o
   2 -15  10         14.20         27.95        85.43 o
   3 -15  10       1938.56       2276.79       135.23 o
   4 -15  10       1360.92       1461.99       127.26 o
   5 -15  10        186.87        226.99       114.67 o
   6 -15  10        217.36        229.58       121.42 o
   7 -15  10        957.94        905.02       140.80 o
  -6 -14  10       7111.85       7245.38       233.74 o
  -5 -14  10       1844.88       2069.39       166.86 o
  -4 -14  10          5.17       -115.49       115.49 o
  -3 -14  10       1672.79       1357.97       102.40 o
  -2 -14  10        803.63        788.88       119.32 o
  -1 -14  10       2144.27       2423.39       148.66 o
   0 -14  10       2672.00       2937.62       155.69 o
   1 -14  10        410.35        452.62        78.51 o
   2 -14  10        410.38        498.16        85.42 o
   3 -14  10       3489.17       3816.62       173.19 o
   4 -14  10       3633.56       4014.59       179.31 o
   5 -14  10       1516.21       1744.46       135.25 o
   6 -14  10       2409.48       2480.19       189.09 o
   7 -14  10       7423.88       7452.33       242.22 o
   8 -14  10       8405.31       8638.46       264.52 o
  -7 -13  10      11186.51      11151.04       381.14 o
  -6 -13  10      14275.47      14767.61       269.62 o
  -5 -13  10       7464.24       7548.64       226.26 o
  -4 -13  10       2453.12       2572.09       158.84 o
  -3 -13  10         21.47         49.81       103.90 o
  -2 -13  10        125.21         62.34        78.09 o
  -1 -13  10       1331.39       1284.16       114.16 o
   0 -13  10        820.22        826.75        75.72 o
   1 -13  10        717.31        776.05        75.77 o
   2 -13  10       1049.37       1147.59       100.36 o
   3 -13  10       4065.60       4202.00       165.77 o
   4 -13  10       6228.68       6430.07       196.19 o
   5 -13  10       4830.25       4956.52       227.89 o
   6 -13  10       7035.70       7179.61       219.78 o
   7 -13  10      12902.98      13335.30       290.81 o
   8 -13  10      16898.89      17088.85       342.55 o
   9 -13  10      10436.27      10698.09       293.86 o
  -8 -12  10       5806.19       5802.92       298.06 o
  -7 -12  10       5965.65       5866.63       222.08 o
  -6 -12  10      13229.47      13164.26       241.13 o
  -5 -12  10      10228.60      10306.91       208.48 o
  -4 -12  10       8618.57       8863.35       191.77 o
  -3 -12  10       1526.79       1665.90       102.13 o
  -2 -12  10        785.88        961.31        80.72 o
  -1 -12  10       2200.50       2241.34        91.09 o
   0 -12  10       1250.07       1307.02        86.25 o
   1 -12  10        232.87        238.50        65.94 o
   2 -12  10        333.16        310.88        82.91 o
   3 -12  10          3.26        -19.38        80.61 o
   4 -12  10        612.46        688.37        98.80 o
   5 -12  10       2004.49       1945.09       129.90 o
   6 -12  10       6113.07       6147.92       200.92 o
   7 -12  10      16039.14      16353.07       316.71 o
   8 -12  10      18855.67      18844.42       357.89 o
   9 -12  10       8394.58       8433.42       262.56 o
  10 -12  10       5157.57       4898.85       193.47 o
  -9 -11  10       1912.89       1837.29       174.59 o
  -8 -11  10       1127.72       1050.11       111.84 o
  -7 -11  10        102.47         11.90        95.21 o
  -6 -11  10       2778.45       2847.55       118.14 o
  -5 -11  10       6264.14       6341.32       141.79 o
  -4 -11  10      13852.58      13828.34       229.08 o
  -3 -11  10       2643.39       2609.05       142.19 o
  -2 -11  10         97.11        193.94        79.70 o
  -1 -11  10        218.55        236.32        44.30 o
   0 -11  10        516.02        541.07        42.57 o
   1 -11  10       4909.85       4840.34       132.62 o
   2 -11  10      10086.98      10176.22       180.80 o
   3 -11  10       4504.44       4465.63       157.84 o
   4 -11  10       1225.12       1054.06       101.35 o
   5 -11  10         11.14         76.79        67.04 o
   6 -11  10        434.82        508.27        75.19 o
   7 -11  10       4000.06       3901.06       149.10 o
   8 -11  10       5707.77       5734.74       182.13 o
   9 -11  10       3085.36       3065.52       138.28 o
  10 -11  10       3047.88       2781.32       136.56 o
 -10 -10  10       3035.69       3560.00       228.54 o
  -9 -10  10       1054.89       1327.72       156.81 o
  -8 -10  10       2104.57       2119.98       123.77 o
  -7 -10  10       2588.67       2849.32       138.87 o
  -6 -10  10         16.85         -5.01        66.94 o
  -5 -10  10       1745.20       2013.51        96.16 o
  -4 -10  10       4496.31       4645.65       103.76 o
  -3 -10  10         65.78        181.56        41.37 o
  -2 -10  10        361.78        357.33        63.81 o
  -1 -10  10       1189.21       1302.71        68.17 o
   0 -10  10       6212.20       6219.20       101.67 o
   1 -10  10      15521.99      15484.73       234.35 o
   2 -10  10      16963.91      16946.10       300.86 o
   3 -10  10      10236.56      10263.39       209.18 o
   4 -10  10       4077.92       3863.12       111.59 o
   5 -10  10       1048.45       1046.11        85.36 o
   6 -10  10       1157.21       1199.32        95.54 o
   7 -10  10         94.79         98.83        73.07 o
   8 -10  10         78.33        -11.98        84.66 o
   9 -10  10        889.94        789.46       102.79 o
  10 -10  10       1670.12       1617.70       116.52 o
  11 -10  10       1355.36       1186.89       153.30 o
 -10  -9  10      12358.44      13254.18       328.02 o
  -9  -9  10       8121.44       8031.27       250.80 o
  -8  -9  10       6097.10       5903.04       172.72 o
  -7  -9  10       2617.71       2821.47       131.18 o
  -6  -9  10         38.43        -55.90        67.60 o
  -5  -9  10       2352.75       2220.24        86.36 o
  -4  -9  10       3487.55       3522.76        96.99 o
  -3  -9  10        203.05        202.60        58.29 o
  -2  -9  10       1038.68       1115.74        65.73 o
  -1  -9  10       1655.31       1687.80        75.72 o
   0  -9  10       2850.31       2825.70        74.15 o
   1  -9  10      16119.91      16540.19       229.76 o
   2  -9  10      21558.35      20939.11       345.47 o
   3  -9  10      17452.42      17103.12       230.54 o
   4  -9  10       8163.97       8251.04       154.78 o
   5  -9  10      11177.24      11362.22       179.60 o
   6  -9  10      12566.65      12623.83       214.55 o
   7  -9  10      13059.33      13032.22       318.80 o
   8  -9  10       4537.44       4420.47       158.99 o
   9  -9  10         19.25         -4.01        84.12 o
  10  -9  10         11.09       -119.55       119.55 o
  11  -9  10         47.70        -81.63       151.51 o
 -11  -8  10      11479.96      12109.36       288.06 o
 -10  -8  10      13571.61      13760.42       284.49 o
  -9  -8  10       8985.18       9009.27       189.06 o
  -8  -8  10       4773.91       4693.32       141.10 o
  -7  -8  10        825.70        748.46        81.18 o
  -6  -8  10        310.56        380.16        59.00 o
  -5  -8  10       1251.13       1393.03        73.79 o
  -4  -8  10        223.39        170.34        47.51 o
  -3  -8  10       1858.38       1815.17        78.54 o
  -2  -8  10        477.65        431.47        51.39 o
  -1  -8  10        342.76        407.68        37.81 o
   0  -8  10         21.92        114.92        38.06 o
   1  -8  10       2466.83       2423.81        79.65 o
   2  -8  10      21541.77      21689.80       262.69 o
   3  -8  10      32446.73      31757.99       369.99 o
   4  -8  10      21663.29      21316.37       257.02 o
   5  -8  10      17089.02      17335.33       254.77 o
   6  -8  10      25044.83      25557.10       342.01 o
   7  -8  10      35676.36      35647.39       446.11 o
   8  -8  10      11721.17      11784.95       220.40 o
   9  -8  10        924.66        847.71        94.51 o
  10  -8  10          4.78        -80.48       116.66 o
  11  -8  10        179.79        169.93       129.83 o
 -11  -7  10       6551.01       6615.70       262.18 o
 -10  -7  10       6311.66       6040.47       209.68 o
  -9  -7  10       3833.73       3712.13       136.45 o
  -8  -7  10       1371.13       1451.44        91.52 o
  -7  -7  10        928.82       1010.16        82.10 o
  -6  -7  10       4188.56       4236.32       136.12 o
  -5  -7  10         46.44        105.86        48.35 o
  -4  -7  10        722.83        777.00        51.53 o
  -3  -7  10         63.90         71.44        47.54 o
  -2  -7  10        123.42        123.03        25.49 o
  -1  -7  10       1413.27       1193.80        53.53 o
   0  -7  10       6472.97       6312.81       105.19 o
   1  -7  10         44.58         44.84        31.10 o
   2  -7  10       9805.02       9870.31       150.66 o
   3  -7  10      25191.04      24611.10       336.20 o
   4  -7  10      19297.48      18786.04       281.90 o
   5  -7  10      11957.32      11872.16       199.48 o
   6  -7  10      14199.84      14051.03       227.02 o
   7  -7  10      29824.19      30226.46       389.70 o
   8  -7  10      12218.55      12165.24       223.57 o
   9  -7  10       1060.03       1045.30        92.59 o
  10  -7  10        131.46        334.49       120.03 o
  11  -7  10        109.49        209.32       162.85 o
 -11  -6  10        513.56        428.13       118.26 o
 -10  -6  10       1126.28       1060.54       126.45 o
  -9  -6  10       1119.67       1177.33        92.96 o
  -8  -6  10         72.90        120.57        71.20 o
  -7  -6  10       1333.40       1374.50        83.07 o
  -6  -6  10       9033.42       8942.52       151.85 o
  -5  -6  10       1704.56       1702.97        69.71 o
  -4  -6  10        821.18        805.66        48.71 o
  -3  -6  10       9225.95       8900.25       137.71 o
  -2  -6  10       9129.27       8738.74       114.13 o
  -1  -6  10       8640.02       7964.14       109.85 o
   0  -6  10      23474.21      22489.04       235.79 o
   1  -6  10      20338.28      20125.79       221.52 o
   2  -6  10       3369.61       3328.99       101.76 o
   3  -6  10        592.59        550.00        49.87 o
   4  -6  10       3489.49       3298.47       124.60 o
   5  -6  10        385.74        418.19        81.96 o
   6  -6  10        833.63        977.29        96.64 o
   7  -6  10       1705.50       1673.93       100.18 o
   8  -6  10       3546.67       3638.40       135.49 o
   9  -6  10       3555.88       3634.79       140.38 o
  10  -6  10          8.69         90.58       157.22 o
  11  -6  10         65.21        288.72       173.10 o
 -12  -5  10       6114.45       6735.18       280.27 o
 -11  -5  10        836.97       1046.22       153.74 o
 -10  -5  10         16.97        -84.90       102.21 o
  -9  -5  10        388.58        246.51        76.76 o
  -8  -5  10        283.32        212.45        71.42 o
  -7  -5  10          5.92        -63.06        63.06 o
  -6  -5  10       2358.55       2279.46        99.00 o
  -5  -5  10          1.04        -18.76        38.18 o
  -4  -5  10      10031.10      10125.51       147.58 o
  -3  -5  10      43537.13      43965.35       431.82 o
  -2  -5  10      49205.02      49409.46       482.45 o
  -1  -5  10      30120.73      30378.82       376.82 o
   0  -5  10      14525.17      14630.14       185.18 o
   1  -5  10      27825.66      27083.94       308.48 o
   2  -5  10      30305.97      30495.83       347.97 o
   3  -5  10       5573.48       5522.83       107.48 o
   4  -5  10       1357.56       1263.73        70.59 o
   5  -5  10       1340.20       1239.99        77.77 o
   6  -5  10       1377.37       1256.57        85.13 o
   7  -5  10        241.57        137.45        69.26 o
   8  -5  10       3144.98       2912.52       148.11 o
   9  -5  10       1871.28       2012.67       238.56 o
  10  -5  10         70.46          8.13       154.73 o
  11  -5  10        186.05        350.77       182.46 o
 -12  -4  10      12893.83      13384.99       437.33 o
 -11  -4  10       4954.35       5007.30       219.91 o
 -10  -4  10         45.98          1.58        96.01 o
  -9  -4  10          1.38        -43.39        69.51 o
  -8  -4  10         56.93         97.49        50.84 o
  -7  -4  10       1481.35       1372.93        83.52 o
  -6  -4  10        135.17         86.52        59.54 o
  -5  -4  10          6.53         27.98        28.70 o
  -4  -4  10       9821.09      10415.29       145.32 o
  -3  -4  10      20696.07      20318.32       218.78 o
  -2  -4  10      40584.25      41118.52       407.62 o
  -1  -4  10      20575.11      20894.48       246.48 o
   0  -4  10      13972.38      13633.30       177.70 o
   1  -4  10      31347.02      31337.09       323.76 o
   2  -4  10      55770.04      56742.19       611.77 o
   3  -4  10      34171.41      33376.12       423.73 o
   4  -4  10      10627.19      10637.78       182.95 o
   5  -4  10       1374.02       1318.58        88.60 o
   6  -4  10       1562.70       1506.87        96.48 o
   7  -4  10       1071.87       1070.85        89.45 o
   8  -4  10        424.85        282.92        78.03 o
   9  -4  10       1341.35       1141.47       164.67 o
  10  -4  10        460.58        367.13       165.67 o
  11  -4  10        735.33        528.07       180.46 o
 -12  -3  10       8164.43       7624.53       371.50 o
 -11  -3  10       2909.05       2750.62       179.97 o
 -10  -3  10         58.13         88.60        95.60 o
  -9  -3  10        116.51        170.24        57.02 o
  -8  -3  10        645.42        700.93        59.84 o
  -7  -3  10        512.93        685.87        72.16 o
  -6  -3  10         61.80        120.45        38.14 o
  -5  -3  10       1505.71       1230.61        61.87 o
  -4  -3  10        959.90        860.23        44.84 o
  -3  -3  10       1146.27       1142.60        52.00 o
  -2  -3  10       6095.19       6356.05        96.15 o
  -1  -3  10       1037.76        943.56        58.16 o
   0  -3  10       1131.53       1058.72        73.21 o
   1  -3  10      25616.41      25333.68       453.90 o
   2  -3  10      58328.46      58659.34       655.08 o
   3  -3  10      43047.83      43046.69       479.55 o
   4  -3  10      16641.76      16492.73       224.99 o
   5  -3  10       1590.79       1548.81       100.90 o
   6  -3  10       2301.61       2322.50       142.47 o
   7  -3  10       2753.48       2658.74       136.49 o
   8  -3  10        162.46        143.39        82.82 o
   9  -3  10        315.90        350.80       139.83 o
  10  -3  10        339.41        339.80       167.81 o
  11  -3  10        504.78        474.57       173.66 o
 -12  -2  10        505.83        353.24       149.10 o
 -11  -2  10        658.50        490.58       142.91 o
 -10  -2  10          6.78        130.97        84.16 o
  -9  -2  10       1059.35       1125.36        70.49 o
  -8  -2  10       1991.15       2193.22        89.11 o
  -7  -2  10        168.64        206.43        45.27 o
  -6  -2  10        903.01        875.94        57.25 o
  -5  -2  10       6838.64       6742.46       116.20 o
  -4  -2  10      20894.08      21182.48       226.02 o
  -3  -2  10      11055.00      11175.31       153.83 o
  -2  -2  10        664.86        830.49        51.11 o
  -1  -2  10         26.72         19.94        54.81 o
   0  -2  10        431.15        392.05        61.45 o
   1  -2  10       6857.30       6524.15       157.93 o
   2  -2  10      27362.21      26793.07       313.52 o
   3  -2  10      41687.73      41296.44       465.12 o
   4  -2  10      13979.37      13886.21       203.43 o
   5  -2  10       2020.03       1884.38       114.72 o
   6  -2  10        787.35        909.93        85.95 o
   7  -2  10       1036.00       1161.42       100.24 o
   8  -2  10       1833.68       1766.02       119.46 o
   9  -2  10        155.81        229.51       141.77 o
  10  -2  10       1718.13       1660.72       180.43 o
  11  -2  10        473.89        427.21       251.41 o
 -12  -1  10        218.66        189.85       141.55 o
 -11  -1  10       1077.40        913.59       110.36 o
 -10  -1  10       1723.51       1680.78       117.64 o
  -9  -1  10         58.16         35.59        77.33 o
  -8  -1  10       1645.50       1780.47        66.15 o
  -7  -1  10       4095.10       4056.05        98.27 o
  -6  -1  10       5664.81       5783.38       107.69 o
  -5  -1  10      17735.50      17653.57       195.17 o
  -4  -1  10      38257.60      38144.95       420.88 o
  -3  -1  10      27586.92      28462.84       323.20 o
  -2  -1  10      13374.12      13637.44       201.92 o
  -1  -1  10       1092.96       1182.80        81.86 o
   0  -1  10       1657.92       1812.23       100.68 o
   1  -1  10       1168.15       1233.49        86.73 o
   2  -1  10          9.69         14.76        51.24 o
   3  -1  10       3424.45       3430.05       119.96 o
   4  -1  10       1509.14       1603.49        90.15 o
   5  -1  10          9.55          0.64        70.64 o
   6  -1  10        583.51        619.05        85.58 o
   7  -1  10        418.73        685.89        88.71 o
   8  -1  10         75.35         88.10       136.81 o
   9  -1  10       1717.03       1591.49       178.41 o
  10  -1  10       4477.96       5014.51       338.97 o
  11  -1  10       3796.35       4070.17       322.86 o
 -12   0  10        798.65        691.94       116.36 o
 -11   0  10       1359.57       1247.78       114.64 o
 -10   0  10       5286.68       5244.28       174.51 o
  -9   0  10        239.74        211.52        81.56 o
  -8   0  10       3905.08       3915.39       116.96 o
  -7   0  10      19557.60      18779.78       321.53 o
  -6   0  10      14169.23      13520.85       177.59 o
  -5   0  10      16857.79      16198.14       197.23 o
  -4   0  10      30781.47      31649.93       336.78 o
  -3   0  10      46254.26      45908.12       464.61 o
  -2   0  10      35412.20      36584.88       457.87 o
  -1   0  10      18666.40      19274.64       313.20 o
   0   0  10       8256.72       7745.16       168.51 o
   1   0  10      10024.84      10038.23       201.79 o
   2   0  10       7665.12       7635.19       160.90 o
   3   0  10       1270.20       1239.03        87.97 o
   4   0  10       1440.69       1510.48        98.32 o
   5   0  10        183.50        168.99        55.98 o
   6   0  10          1.67        -20.18        96.60 o
   7   0  10         39.97         94.85       106.85 o
   8   0  10        978.56        997.38       135.10 o
   9   0  10       5641.79       5703.04       281.17 o
  10   0  10       8065.01       8606.40       341.56 o
 -12   1  10        234.64        276.07       109.71 o
 -11   1  10        420.91        346.28       101.97 o
 -10   1  10       3024.84       3087.78       172.53 o
  -9   1  10        599.35        660.69        77.76 o
  -8   1  10        328.34        346.87        69.22 o
  -7   1  10      11109.82      10997.62       217.91 o
  -6   1  10      12056.49      11476.85       212.15 o
  -5   1  10       8666.29       8792.10       139.40 o
  -4   1  10      14288.41      14229.77       177.63 o
  -3   1  10      26720.72      27065.50       332.11 o
  -2   1  10      35775.83      36376.19       421.98 o
  -1   1  10      34148.79      33153.59       443.07 o
   0   1  10      24027.31      23408.42       332.94 o
   1   1  10      22905.69      22520.42       290.31 o
   2   1  10      12941.30      12042.04       188.56 o
   3   1  10       3117.92       3008.65       115.06 o
   4   1  10         19.56         37.62        63.66 o
   5   1  10       1037.67        927.41       129.79 o
   6   1  10        289.02        180.16       104.26 o
   7   1  10       1010.57        958.54       122.46 o
   8   1  10          4.20       -120.42       120.42 o
   9   1  10       1774.91       1809.14       167.01 o
  10   1  10       4355.15       4666.42       323.50 o
 -12   2  10         42.65        182.54       123.11 o
 -11   2  10        237.68        377.77       115.57 o
 -10   2  10        961.40       1096.29       120.42 o
  -9   2  10        678.81        769.42        83.73 o
  -8   2  10       1102.47       1108.15        85.80 o
  -7   2  10        296.71        415.23        85.09 o
  -6   2  10        545.29        577.04        82.66 o
  -5   2  10       2661.44       2659.32       112.01 o
  -4   2  10         27.92         27.97        38.15 o
  -3   2  10       4489.52       4654.21       152.77 o
  -2   2  10       9377.52       9067.88       168.05 o
  -1   2  10       9257.76       8913.48       210.14 o
   0   2  10      10069.26       9816.71       223.46 o
   1   2  10      13170.13      12802.14       223.03 o
   2   2  10       5801.31       5671.05       180.22 o
   3   2  10         12.83        -49.03        69.39 o
   4   2  10        860.08        663.68       116.04 o
   5   2  10        502.76        657.99       121.80 o
   6   2  10       1508.87       1581.79       128.72 o
   7   2  10       1409.12       1303.44       134.31 o
   8   2  10        690.93        346.03       136.76 o
   9   2  10         45.68        -80.21       144.67 o
  10   2  10        325.09        239.41       197.78 o
 -12   3  10       1103.95       1307.56       145.86 o
 -11   3  10        847.11        891.73       130.41 o
 -10   3  10       4274.93       4260.98       154.18 o
  -9   3  10       5536.03       5532.80       158.83 o
  -8   3  10      12891.88      12850.98       333.36 o
  -7   3  10      13810.95      13835.54       402.80 o
  -6   3  10      15984.98      16091.98       318.43 o
  -5   3  10      16501.65      16643.29       269.27 o
  -4   3  10       2687.10       2699.25       108.85 o
  -3   3  10       1108.06       1022.50        87.38 o
  -2   3  10       3336.23       3142.94       104.76 o
  -1   3  10       1013.14        975.14        98.63 o
   0   3  10        413.19        315.14        79.77 o
   1   3  10       2444.42       2159.73       124.43 o
   2   3  10       2455.24       2445.70       154.74 o
   3   3  10         96.10         56.09        72.30 o
   4   3  10       2403.32       2227.18       167.44 o
   5   3  10       2497.78       2649.94       194.67 o
   6   3  10        728.74        800.18       150.11 o
   7   3  10        898.88        823.44       132.57 o
   8   3  10       2625.15       2292.04       163.79 o
   9   3  10       3321.85       3056.79       196.39 o
 -11   4  10        639.70        479.04       141.37 o
 -10   4  10       4532.76       4588.39       164.57 o
  -9   4  10       9890.73      10118.26       204.44 o
  -8   4  10      19912.97      20121.46       334.64 o
  -7   4  10      21760.79      21910.03       604.73 o
  -6   4  10      23958.37      23470.98       705.23 o
  -5   4  10      24389.19      24545.11       442.64 o
  -4   4  10       4127.55       4106.69       127.51 o
  -3   4  10        114.31        179.22        57.43 o
  -2   4  10         24.60         14.94        50.78 o
  -1   4  10       1015.24       1067.86       110.73 o
   0   4  10        158.32        171.45        85.13 o
   1   4  10        138.49         89.62        82.53 o
   2   4  10       2241.54       2027.31       148.39 o
   3   4  10        175.35         14.54        75.63 o
   4   4  10       1245.18       1066.40       132.36 o
   5   4  10       2147.21       2230.98       163.73 o
   6   4  10       2117.76       2314.02       185.82 o
   7   4  10       1399.51       1344.35       148.64 o
   8   4  10       5368.94       5268.88       254.48 o
   9   4  10       9893.66      11034.14       317.31 o
 -11   5  10          9.61        -56.59       107.26 o
 -10   5  10       1418.01       1413.14       194.40 o
  -9   5  10       5764.43       5736.58       196.93 o
  -8   5  10      12632.28      12685.21       349.79 o
  -7   5  10      12408.48      12293.12       397.05 o
  -6   5  10      10525.35      10323.34       268.72 o
  -5   5  10      11260.21      11061.52       527.72 o
  -4   5  10       6967.20       6873.35       210.53 o
  -3   5  10       3987.18       3890.93       181.55 o
  -2   5  10       3936.25       3869.84       200.84 o
  -1   5  10       3672.62       3664.30       152.03 o
   0   5  10       2313.01       2308.35       136.93 o
   1   5  10         88.97         -4.93        85.82 o
   2   5  10        230.54         69.27        96.98 o
   3   5  10        404.03        366.90       123.93 o
   4   5  10        151.73        120.83       118.94 o
   5   5  10       3072.75       3200.06       208.77 o
   6   5  10       3672.94       3664.76       234.71 o
   7   5  10       2439.72       2513.86       209.90 o
   8   5  10       5182.11       5577.78       260.66 o
 -10   6  10          0.75        -16.74       128.78 o
  -9   6  10        881.48        966.67       144.60 o
  -8   6  10       2167.39       2461.68       263.69 o
  -7   6  10       2217.03       2038.94       162.13 o
  -6   6  10       5723.04       5490.90       214.27 o
  -5   6  10       8537.26       8182.58       241.64 o
  -4   6  10      12336.75      12248.97       311.79 o
  -3   6  10      12899.32      12953.85       294.82 o
  -2   6  10       7997.82       7926.64       209.76 o
  -1   6  10       2790.66       2768.24       151.15 o
   0   6  10       2018.80       1947.64       122.01 o
   1   6  10        508.13        401.62       113.33 o
   2   6  10       1125.83       1047.92       118.41 o
   3   6  10       4273.71       4103.55       216.91 o
   4   6  10        291.54        182.78       136.89 o
   5   6  10        753.86        835.41       157.72 o
   6   6  10       1162.37       1184.82       176.56 o
   7   6  10        500.77        557.33       178.75 o
 -10   7  10       4165.94       4100.81       306.13 o
  -9   7  10        935.46        804.40       150.01 o
  -8   7  10         38.99         49.25       128.79 o
  -7   7  10         32.98         72.88       115.10 o
  -6   7  10         34.23        -23.19       114.78 o
  -5   7  10       1182.24       1150.47       131.66 o
  -4   7  10       6495.58       6424.41       229.25 o
  -3   7  10      10056.68      10032.63       268.91 o
  -2   7  10       2305.07       2167.86       135.26 o
  -1   7  10         11.41        -94.61        94.61 o
   0   7  10        217.06        223.63       101.46 o
   1   7  10        887.37        904.99       128.99 o
   2   7  10       1141.01       1166.58       184.60 o
   3   7  10       4436.65       4417.93       224.41 o
   4   7  10       3591.44       3420.89       232.20 o
   5   7  10       1120.29       1058.10       172.48 o
   6   7  10        408.19        284.04       176.65 o
  -9   8  10       6622.91       6745.51       275.66 o
  -8   8  10       3407.01       3113.63       209.27 o
  -7   8  10       2704.19       2652.02       187.26 o
  -6   8  10       1391.81       1427.55       218.14 o
  -5   8  10        524.48        620.82       158.64 o
  -4   8  10        847.54        784.48       135.53 o
  -3   8  10       1997.39       1769.14       132.07 o
  -2   8  10         11.35        -73.60       102.88 o
  -1   8  10       1798.42       1533.46       129.23 o
   0   8  10       3827.23       3774.74       218.61 o
   1   8  10       1077.91       1044.57       144.45 o
   2   8  10        700.02        609.04       144.78 o
   3   8  10       3839.28       3757.77       235.83 o
   4   8  10       6096.59       6348.62       277.40 o
   5   8  10       7145.72       7173.08       295.86 o
  -8   9  10       5059.74       5216.76       266.96 o
  -7   9  10       2770.75       2797.29       236.00 o
  -6   9  10       2090.68       2237.13       232.64 o
  -5   9  10       2702.43       2750.90       198.12 o
  -4   9  10        619.54        500.58       126.34 o
  -3   9  10         26.87        -93.99       114.08 o
  -2   9  10         78.67          2.53       109.70 o
  -1   9  10        375.95        252.92       116.52 o
   0   9  10       1649.02       1525.85       220.56 o
   1   9  10        857.19        591.66       192.83 o
   2   9  10        276.34        115.38       149.19 o
   3   9  10        618.11        637.17       175.48 o
   4   9  10       4123.42       4406.01       292.99 o
  -6  10  10        856.94        983.58       146.98 o
  -5  10  10       1299.04       1324.38       150.46 o
  -4  10  10       1200.02       1148.86       144.07 o
  -3  10  10          6.34        -28.74       124.05 o
  -2  10  10       1600.93       1370.99       141.01 o
  -1  10  10        801.56        730.15       157.63 o
   0  10  10         15.39        -13.18       144.23 o
   1  10  10          1.65        -60.87       193.09 o
   2  10  10          1.90       -151.10       160.35 o
  -3  11  10         71.76        -13.21       133.07 o
  -2  11  10       1130.29        929.71       183.95 o
  -1  11  10       1517.65       1396.69       201.52 o
  -1 -17  11       3653.50       4208.15       243.15 o
   0 -17  11       4990.76       5437.43       250.45 o
   1 -17  11       4679.23       5222.35       244.07 o
   2 -17  11       3034.11       3232.70       228.44 o
   3 -17  11        684.82        927.87       113.16 o
   4 -17  11         46.78        131.90       102.66 o
  -3 -16  11       1487.63       1603.20       161.94 o
  -2 -16  11       3816.36       4021.99       209.09 o
  -1 -16  11       6909.48       7474.44       235.11 o
   0 -16  11       8639.32       9076.00       271.72 o
   1 -16  11       8102.24       8428.10       272.97 o
   2 -16  11       7347.79       7658.54       205.80 o
   3 -16  11       2136.11       2171.08       132.15 o
   4 -16  11        290.67        282.45       115.48 o
   5 -16  11         23.38        -52.78       121.25 o
   6 -16  11         16.83         69.46       129.41 o
  -5 -15  11          0.56       -115.66       115.66 o
  -4 -15  11         86.67         38.72       129.34 o
  -3 -15  11       2992.69       2938.63       180.19 o
  -2 -15  11       4264.52       4371.60       198.72 o
  -1 -15  11       6486.81       6787.98       213.85 o
   0 -15  11       7767.43       7791.11       287.73 o
   1 -15  11       6466.21       6595.59       260.85 o
   2 -15  11       9234.45       9295.87       216.54 o
   3 -15  11      10353.53      10466.69       215.35 o
   4 -15  11       5483.69       5300.30       206.26 o
   5 -15  11       1907.00       2244.30       240.24 o
   6 -15  11       2053.17       2359.91       173.90 o
   7 -15  11       2603.86       3118.03       248.19 o
  -6 -14  11        405.65        488.42       116.38 o
  -5 -14  11         19.46        -64.26       119.06 o
  -4 -14  11        259.96        381.75       122.99 o
  -3 -14  11         96.22        -10.71       111.60 o
  -2 -14  11        673.81        609.49       116.13 o
  -1 -14  11       4233.11       4372.35       184.09 o
   0 -14  11       5871.09       6096.88       187.59 o
   1 -14  11       5270.59       5063.27       161.98 o
   2 -14  11       9361.35       9434.49       206.21 o
   3 -14  11      19449.71      19722.85       337.07 o
   4 -14  11      20182.26      20870.05       359.45 o
   5 -14  11       9835.02       9833.20       249.62 o
   6 -14  11       3940.38       3853.84       196.11 o
   7 -14  11       2161.30       2182.29       159.00 o
   8 -14  11       1162.78       1125.89       150.30 o
  -7 -13  11        634.21        976.24       141.09 o
  -6 -13  11         37.22        237.55       102.29 o
  -5 -13  11         69.58         39.50        87.26 o
  -4 -13  11       1376.82       1449.68        98.57 o
  -3 -13  11       3830.01       3907.82       138.41 o
  -2 -13  11       2379.82       2572.80       157.31 o
  -1 -13  11         87.12        144.11        91.16 o
   0 -13  11        699.46        772.47        72.25 o
   1 -13  11        865.56       1115.73       103.23 o
   2 -13  11       3414.93       3553.89       168.92 o
   3 -13  11      12993.10      13470.39       264.41 o
   4 -13  11      14938.81      15035.68       284.87 o
   5 -13  11       8613.29       8458.63       222.39 o
   6 -13  11       1777.65       1538.35       131.86 o
   7 -13  11        526.24        520.59       127.03 o
   8 -13  11         84.19        236.53       152.52 o
   9 -13  11         61.64        -16.40       110.58 o
  -8 -12  11          6.16        135.04       128.13 o
  -7 -12  11        521.44        761.38       132.43 o
  -6 -12  11        855.17       1035.16        96.29 o
  -5 -12  11       2348.17       2515.90       116.67 o
  -4 -12  11       8200.92       7901.64       159.95 o
  -3 -12  11      26544.53      25957.16       339.76 o
  -2 -12  11      21361.70      21325.73       286.77 o
  -1 -12  11       3864.37       3726.82       116.55 o
   0 -12  11        670.67        713.94        67.78 o
   1 -12  11        680.92        571.73        81.55 o
   2 -12  11        674.37        691.02       101.34 o
   3 -12  11         29.22         79.97        83.08 o
   4 -12  11       2364.37       2615.29       156.49 o
   5 -12  11       1345.13       1314.77       123.39 o
   6 -12  11          5.36         63.92       105.49 o
   7 -12  11        220.17        449.56       121.95 o
   8 -12  11        564.82        632.40       109.25 o
   9 -12  11          4.18        -71.99       105.30 o
  -9 -11  11        489.24        254.06       177.39 o
  -8 -11  11         16.91        -93.96       102.99 o
  -7 -11  11       1669.35       1739.25       124.85 o
  -6 -11  11       4869.95       4621.15       139.72 o
  -5 -11  11      11956.10      11824.68       191.83 o
  -4 -11  11      22316.50      21876.73       274.60 o
  -3 -11  11      46821.04      45765.27       482.42 o
  -2 -11  11      27352.96      27214.60       310.20 o
  -1 -11  11       9884.59       9801.75       142.48 o
   0 -11  11       4894.86       4791.48        95.33 o
   1 -11  11       4404.41       4596.69       129.69 o
   2 -11  11       9234.53       9233.46       219.64 o
   3 -11  11       5241.29       5059.12       179.76 o
   4 -11  11         17.58         91.18        88.63 o
   5 -11  11        935.40        906.79       111.49 o
   6 -11  11         17.75        -64.24        87.49 o
   7 -11  11        777.37        826.82        87.03 o
   8 -11  11        899.08       1069.41        97.09 o
   9 -11  11         98.63        113.96        87.75 o
  10 -11  11        172.22        219.57        93.93 o
  -9 -10  11       1351.05       1374.16       138.85 o
  -8 -10  11        183.46         95.98        89.20 o
  -7 -10  11        400.51        279.85        81.94 o
  -6 -10  11       3708.86       3680.63       110.62 o
  -5 -10  11       5710.52       5561.10       121.14 o
  -4 -10  11       8136.02       8159.77       127.88 o
  -3 -10  11      22798.21      23095.41       273.38 o
  -2 -10  11      22961.01      22916.41       267.95 o
  -1 -10  11      16305.12      16560.96       186.04 o
   0 -10  11       8174.90       8482.29       117.05 o
   1 -10  11       6794.19       6930.99       157.89 o
   2 -10  11      15296.63      15026.93       280.64 o
   3 -10  11      16365.84      16568.65       269.19 o
   4 -10  11       1095.82       1031.67        72.37 o
   5 -10  11       1103.77       1205.51        82.23 o
   6 -10  11       1345.63       1442.30        91.25 o
   7 -10  11         30.44        -25.57        73.71 o
   8 -10  11        170.81         47.81        86.97 o
   9 -10  11         18.05         13.15        91.10 o
  10 -10  11        525.52        404.95       109.19 o
 -10  -9  11        259.84        303.36       127.99 o
  -9  -9  11       2161.07       2343.30       121.72 o
  -8  -9  11       4948.47       4999.39       148.24 o
  -7  -9  11        505.72        395.07        80.42 o
  -6  -9  11        259.70        199.37        58.08 o
  -5  -9  11         27.78         93.67        51.98 o
  -4  -9  11       1239.81       1168.50        63.02 o
  -3  -9  11        114.08        196.11        60.04 o
  -2  -9  11       4859.69       4814.70       105.81 o
  -1  -9  11      19327.57      19453.77       205.49 o
   0  -9  11      15420.13      15257.65       199.55 o
   1  -9  11      11468.41      12087.79       171.17 o
   2  -9  11       9955.82      10224.56       195.89 o
   3  -9  11      11620.08      11746.67       179.15 o
   4  -9  11       4582.91       4519.37       122.47 o
   5  -9  11        214.24        170.69        68.24 o
   6  -9  11       1424.04       1506.45        98.49 o
   7  -9  11        377.87        288.64        85.66 o
   8  -9  11          8.55        -53.53        85.28 o
   9  -9  11         62.83        134.53        89.71 o
  10  -9  11          2.36       -107.10       120.88 o
  11  -9  11        482.31        407.39       141.89 o
 -10  -8  11        191.03        344.44       126.99 o
  -9  -8  11       2612.19       2795.07       132.00 o
  -8  -8  11      12242.05      12073.80       203.44 o
  -7  -8  11       8540.36       8574.58       164.23 o
  -6  -8  11       6444.77       5914.39       113.89 o
  -5  -8  11       3366.37       3144.18        92.31 o
  -4  -8  11       6395.88       6061.32       120.10 o
  -3  -8  11       8961.89       8608.38       138.70 o
  -2  -8  11        477.08        530.84        36.59 o
  -1  -8  11      11990.60      11268.92       172.82 o
   0  -8  11      23394.60      24348.52       287.36 o
   1  -8  11      11662.56      11491.31       164.99 o
   2  -8  11       1093.79       1153.25        67.40 o
   3  -8  11        907.85        979.74        80.13 o
   4  -8  11        229.15        245.08        78.09 o
   5  -8  11        375.64        536.35        91.20 o
   6  -8  11        993.41       1121.57        92.54 o
   7  -8  11       3953.53       4357.42       152.27 o
   8  -8  11       2136.67       2282.46       126.14 o
   9  -8  11       1716.66       1669.66       115.22 o
  10  -8  11       2407.90       2530.50       181.20 o
  11  -8  11        793.25        731.23       332.88 o
 -11  -7  11        235.64        260.01       115.60 o
 -10  -7  11        101.54        124.45       114.64 o
  -9  -7  11       1662.73       1672.39       101.96 o
  -8  -7  11      18791.66      18858.13       257.70 o
  -7  -7  11      20965.80      20116.69       258.55 o
  -6  -7  11      25535.03      25038.82       266.90 o
  -5  -7  11      13405.72      13202.95       164.57 o
  -4  -7  11      16229.64      15830.49       197.36 o
  -3  -7  11      17797.53      17495.47       225.20 o
  -2  -7  11       5342.50       5200.30        86.34 o
  -1  -7  11        246.30        278.41        41.68 o
   0  -7  11       6564.45       6423.96        95.48 o
   1  -7  11        785.76       1079.03        52.70 o
   2  -7  11       4557.05       4333.93       108.48 o
   3  -7  11       1986.40       1987.12        66.59 o
   4  -7  11        462.95        492.33        80.96 o
   5  -7  11        757.42        817.94        94.76 o
   6  -7  11       2904.18       3066.11       151.60 o
   7  -7  11       8083.74       7962.01       216.49 o
   8  -7  11       9161.74       9264.72       223.63 o
   9  -7  11      10249.02      10387.01       240.81 o
  10  -7  11      10989.19      11712.69       361.06 o
  11  -7  11       7976.05       8401.57       344.85 o
 -11  -6  11          8.05        -72.26       114.40 o
 -10  -6  11        103.43         54.82       115.16 o
  -9  -6  11       2090.82       2113.85       108.38 o
  -8  -6  11      13287.33      13411.03       204.61 o
  -7  -6  11      21829.69      21871.09       272.03 o
  -6  -6  11      35890.55      35859.36       419.98 o
  -5  -6  11      20123.35      19933.48       228.39 o
  -4  -6  11      19824.63      20310.70       251.43 o
  -3  -6  11      19578.49      19511.46       241.45 o
  -2  -6  11      15084.58      14747.09       172.45 o
  -1  -6  11       9068.98       8865.95       131.73 o
   0  -6  11       2564.99       2338.33        77.03 o
   1  -6  11       5572.08       5451.39        93.35 o
   2  -6  11       7916.55       7758.21       129.50 o
   3  -6  11       1484.79       1327.79        68.81 o
   4  -6  11        126.26        130.59        51.28 o
   5  -6  11         31.34         40.51        65.01 o
   6  -6  11       3414.60       2839.56       143.15 o
   7  -6  11       7717.03       7372.83       195.14 o
   8  -6  11       5709.63       5492.42       180.49 o
   9  -6  11       8965.01       9079.58       224.99 o
  10  -6  11      13334.54      13896.15       375.38 o
  11  -6  11      10745.88      11342.81       373.18 o
 -11  -5  11        109.66         92.26       112.71 o
 -10  -5  11        348.96        234.81       102.95 o
  -9  -5  11       1516.54       1582.59       102.16 o
  -8  -5  11       3426.04       3274.96       126.59 o
  -7  -5  11       9174.73       9141.15       167.45 o
  -6  -5  11      13868.51      13769.40       202.40 o
  -5  -5  11      10681.81      10744.29       156.59 o
  -4  -5  11       9920.27      10209.62       128.89 o
  -3  -5  11      19499.80      19976.68       219.84 o
  -2  -5  11      29029.56      28971.63       300.26 o
  -1  -5  11      10544.93      10207.14       145.63 o
   0  -5  11       1065.97       1044.01        58.03 o
   1  -5  11       2170.36       2010.37        73.72 o
   2  -5  11         11.21         -5.13        47.44 o
   3  -5  11       1329.42       1304.33        71.97 o
   4  -5  11       4821.78       4569.75       113.94 o
   5  -5  11       4143.60       3963.73       117.89 o
   6  -5  11        262.83        231.59        72.13 o
   7  -5  11       2110.20       1897.11       126.71 o
   8  -5  11       6218.47       5909.96       182.84 o
   9  -5  11       3814.67       3817.85       258.69 o
  10  -5  11       5296.18       5336.31       292.58 o
  11  -5  11       7975.47       8012.99       343.59 o
 -12  -4  11       4477.98       4738.73       266.01 o
 -11  -4  11       1263.40       1309.03       157.76 o
 -10  -4  11        922.93        894.81        93.06 o
  -9  -4  11       2886.76       2783.74       118.13 o
  -8  -4  11       4197.19       4018.92       127.91 o
  -7  -4  11       1752.43       1682.34        92.25 o
  -6  -4  11        325.16        207.47        62.97 o
  -5  -4  11        674.93        811.08        49.28 o
  -4  -4  11       3946.30       4179.77        80.93 o
  -3  -4  11       9850.59       9981.72       130.57 o
  -2  -4  11      17953.07      18618.19       208.60 o
  -1  -4  11       5926.03       5825.98       106.15 o
   0  -4  11         24.51        -43.78        43.78 o
   1  -4  11        728.10        660.40        73.39 o
   2  -4  11       4354.41       4094.77       100.72 o
   3  -4  11       7864.38       7350.95       148.17 o
   4  -4  11      16836.32      15989.88       295.64 o
   5  -4  11      14962.47      14435.98       237.48 o
   6  -4  11       1713.51       1759.65       108.07 o
   7  -4  11        273.82        147.00        76.06 o
   8  -4  11        472.89        290.58        95.15 o
   9  -4  11        146.24         15.37       159.01 o
  10  -4  11        548.43        324.29       167.76 o
  11  -4  11       3401.46       3255.48       248.75 o
 -12  -3  11       6985.37       7035.36       271.78 o
 -11  -3  11       5473.05       5364.29       232.96 o
 -10  -3  11       6121.73       5732.01       178.90 o
  -9  -3  11      15317.26      15312.72       225.11 o
  -8  -3  11      26884.17      27203.78       323.63 o
  -7  -3  11      15726.90      15760.11       225.76 o
  -6  -3  11       6510.65       6479.80       119.52 o
  -5  -3  11        562.93        556.72        54.59 o
  -4  -3  11          4.37        -15.22        37.71 o
  -3  -3  11        909.52        954.20        51.17 o
  -2  -3  11       5613.11       6029.74        98.39 o
  -1  -3  11       2078.28       2038.29       100.80 o
   0  -3  11        818.77        775.65        73.74 o
   1  -3  11       3180.10       3000.55       112.16 o
   2  -3  11       6101.75       6082.84       140.93 o
   3  -3  11       2493.58       2092.96        96.48 o
   4  -3  11       7331.56       6948.71       145.64 o
   5  -3  11      12807.83      12455.22       200.08 o
   6  -3  11       6087.32       6192.86       169.35 o
   7  -3  11       3024.90       3037.00       142.07 o
   8  -3  11       2430.07       2247.99       135.16 o
   9  -3  11       5306.36       5230.30       361.82 o
  10  -3  11       1761.92       1389.84       187.67 o
  11  -3  11         75.98         -0.39       188.52 o
 -12  -2  11       5309.37       4764.45       254.33 o
 -11  -2  11       7248.64       7200.97       310.33 o
 -10  -2  11      13384.67      13569.88       386.03 o
  -9  -2  11      20618.47      20541.02       270.10 o
  -8  -2  11      27332.26      27895.62       328.48 o
  -7  -2  11      15034.52      15328.50       224.32 o
  -6  -2  11       4842.15       4568.66       104.58 o
  -5  -2  11        277.13        263.59        34.70 o
  -4  -2  11        185.87        184.81        40.99 o
  -3  -2  11        524.65        616.50        53.89 o
  -2  -2  11          5.18         -9.85        43.34 o
  -1  -2  11          1.16         22.95        64.73 o
   0  -2  11       1173.22       1132.83        84.22 o
   1  -2  11       3897.43       3900.43       131.11 o
   2  -2  11       4251.10       4044.88       148.67 o
   3  -2  11       2975.61       2876.94       111.23 o
   4  -2  11       5770.24       5675.53       137.72 o
   5  -2  11      16386.70      16259.14       242.52 o
   6  -2  11      18991.86      19138.42       275.07 o
   7  -2  11       9184.06       9478.94       213.40 o
   8  -2  11       8128.64       7799.10       206.31 o
   9  -2  11      12143.70      12442.77       345.89 o
  10  -2  11       7284.31       7104.99       401.36 o
 -12  -1  11       1446.55       1279.09       157.75 o
 -11  -1  11       4109.50       3872.02       210.48 o
 -10  -1  11       9528.95       9313.31       208.19 o
  -9  -1  11      10347.20      10077.03       205.07 o
  -8  -1  11      17990.72      17821.82       257.30 o
  -7  -1  11       8772.19       8468.99       138.51 o
  -6  -1  11       3868.28       3807.74        96.46 o
  -5  -1  11       2590.22       2487.73        84.77 o
  -4  -1  11       4317.17       4077.67        95.68 o
  -3  -1  11       8215.42       8503.13       134.54 o
  -2  -1  11       1295.30       1447.67        80.93 o
  -1  -1  11        787.41        863.77        83.24 o
   0  -1  11         28.53        -25.14        66.05 o
   1  -1  11         58.13         48.01        70.44 o
   2  -1  11        907.50        858.69        69.61 o
   3  -1  11        830.40        799.21        85.43 o
   4  -1  11       4473.33       4320.82       129.97 o
   5  -1  11      19756.17      19275.22       273.96 o
   6  -1  11      24392.73      24276.38       327.91 o
   7  -1  11      18821.17      18923.17       330.84 o
   8  -1  11      10866.62      11382.82       323.39 o
   9  -1  11       7414.00       7337.47       294.06 o
  10  -1  11       6119.86       6600.69       317.71 o
 -12   0  11        192.63        185.07       143.26 o
 -11   0  11         14.24         96.58        97.25 o
 -10   0  11       1453.60       1513.54       123.73 o
  -9   0  11       1818.61       1966.40       133.77 o
  -8   0  11       7040.16       6714.60       175.04 o
  -7   0  11       5976.70       5911.10       158.96 o
  -6   0  11       4082.96       4028.33        94.16 o
  -5   0  11       4798.45       4650.37        99.54 o
  -4   0  11      11812.13      11812.90       161.71 o
  -3   0  11      20589.53      20779.99       241.06 o
  -2   0  11       1263.19       1232.73        79.04 o
  -1   0  11      11509.08      11055.28       222.16 o
   0   0  11      18578.17      18924.86       320.73 o
   1   0  11       3802.14       3961.53       142.60 o
   2   0  11        247.51        272.26        76.70 o
   3   0  11        276.36        299.49        84.98 o
   4   0  11        624.04        547.97        70.46 o
   5   0  11        915.79        891.70       101.79 o
   6   0  11      10498.59      10438.25       239.37 o
   7   0  11      11636.00      12012.67       269.83 o
   8   0  11       5415.02       5716.77       219.37 o
   9   0  11       1803.89       1645.32       195.14 o
  10   0  11       1667.42       1808.87       212.67 o
 -12   1  11       3220.09       3325.34       197.51 o
 -11   1  11       3010.43       3201.39       239.26 o
 -10   1  11       1855.90       1805.20       141.03 o
  -9   1  11       1718.67       1563.37        98.69 o
  -8   1  11        474.80        526.11        87.16 o
  -7   1  11       1207.68       1167.62        95.09 o
  -6   1  11        471.45        407.71        81.51 o
  -5   1  11        203.75        172.99        46.03 o
  -4   1  11        888.38        848.73        57.24 o
  -3   1  11       2465.04       2452.35        97.34 o
  -2   1  11        696.43        668.32        65.86 o
  -1   1  11      20384.42      20069.03       307.75 o
   0   1  11      29690.29      29201.88       405.45 o
   1   1  11      18002.38      17927.50       253.35 o
   2   1  11       4152.28       4194.70       126.51 o
   3   1  11       4976.34       4688.43       148.62 o
   4   1  11       9962.27       9527.45       197.54 o
   5   1  11       5203.12       5126.56       199.17 o
   6   1  11        147.54         13.62       103.67 o
   7   1  11        651.23        563.91       127.67 o
   8   1  11        942.32        951.52       140.24 o
   9   1  11         25.09       -140.29       140.29 o
 -11   2  11       7559.41       7706.92       235.79 o
 -10   2  11       7732.62       7952.42       230.32 o
  -9   2  11       9883.98       9944.15       243.53 o
  -8   2  11       1138.09       1076.11       100.98 o
  -7   2  11        665.84        638.08        89.65 o
  -6   2  11        822.33        887.67        91.76 o
  -5   2  11       2724.05       2795.14       185.15 o
  -4   2  11       3827.36       3925.73        93.83 o
  -3   2  11       1812.86       1753.14       166.21 o
  -2   2  11       5861.21       5695.48       138.27 o
  -1   2  11      12168.62      11785.49       253.80 o
   0   2  11      21538.18      21187.75       374.49 o
   1   2  11      20590.41      20497.22       317.88 o
   2   2  11      12398.37      12044.36       268.51 o
   3   2  11       7293.94       6997.45       180.77 o
   4   2  11       8591.80       8500.31       239.77 o
   5   2  11      16355.80      16454.40       403.29 o
   6   2  11       7354.20       7242.25       281.27 o
   7   2  11        559.39        284.46       125.91 o
   8   2  11         35.97       -133.90       133.90 o
   9   2  11        154.63        -57.63       152.00 o
 -11   3  11       7558.90       7708.25       246.53 o
 -10   3  11       6497.45       6609.92       177.70 o
  -9   3  11       5833.57       5673.09       184.15 o
  -8   3  11       4677.24       4722.22       171.40 o
  -7   3  11        322.14        377.64        87.55 o
  -6   3  11        602.07        550.18        88.21 o
  -5   3  11         98.44         69.28        73.79 o
  -4   3  11        403.22        387.39        73.15 o
  -3   3  11       1981.44       1823.12        96.40 o
  -2   3  11       1466.38       1253.17        84.47 o
  -1   3  11         77.31         67.21        97.10 o
   0   3  11       1968.32       1952.77       126.19 o
   1   3  11       7301.42       7224.38       183.36 o
   2   3  11      11188.32      10908.27       264.47 o
   3   3  11      16200.10      15659.85       268.86 o
   4   3  11      18150.53      18246.02       463.13 o
   5   3  11      17419.53      17412.71       367.57 o
   6   3  11       8017.22       8042.66       272.18 o
   7   3  11       1989.55       1822.37       155.09 o
   8   3  11        212.37         65.58       140.28 o
 -11   4  11        881.87        855.68       192.86 o
 -10   4  11        844.66        790.82       114.62 o
  -9   4  11       1204.35       1269.60       173.85 o
  -8   4  11       3579.37       3650.07       197.34 o
  -7   4  11        590.17        709.11       124.34 o
  -6   4  11        426.92        547.23       115.95 o
  -5   4  11        737.29        815.72       118.43 o
  -4   4  11       2770.44       2763.09       168.97 o
  -3   4  11        212.60        231.77        77.23 o
  -2   4  11       1569.90       1587.52        89.49 o
  -1   4  11       7509.27       7657.45       217.25 o
   0   4  11        809.60        729.22        96.79 o
   1   4  11       1194.72       1186.29       105.31 o
   2   4  11       8171.85       7713.32       226.88 o
   3   4  11       9689.73       9776.42       263.79 o
   4   4  11       8408.93       8247.84       257.43 o
   5   4  11      12531.89      12783.08       322.90 o
   6   4  11       6178.06       6410.04       265.71 o
   7   4  11       2648.53       2618.10       226.17 o
   8   4  11       1042.82       1118.69       167.46 o
 -10   5  11         15.57       -127.77       127.77 o
  -9   5  11        182.53        232.49       131.76 o
  -8   5  11       2550.22       2619.40       192.85 o
  -7   5  11        168.07        221.10       123.57 o
  -6   5  11        666.46        608.46       119.69 o
  -5   5  11       2891.28       3038.13       287.34 o
  -4   5  11       4379.10       4410.58       214.46 o
  -3   5  11       3573.96       3891.66       189.99 o
  -2   5  11       8536.18       8631.77       248.33 o
  -1   5  11       9722.96       9695.43       222.62 o
   0   5  11       3804.86       3656.73       157.52 o
   1   5  11         25.24         51.29       104.03 o
   2   5  11       1441.46       1306.52       126.69 o
   3   5  11       1414.71       1340.40       144.18 o
   4   5  11       1714.69       1679.85       158.08 o
   5   5  11       1739.52       1759.15       170.34 o
   6   5  11       1314.06       1196.61       175.01 o
   7   5  11       1217.92       1216.63       193.95 o
 -10   6  11        122.65        100.69       138.08 o
  -9   6  11        279.64        205.93       139.29 o
  -8   6  11       1303.45       1079.03       147.81 o
  -7   6  11        321.75        334.84       128.58 o
  -6   6  11        566.25        574.33       128.02 o
  -5   6  11       6922.65       6945.53       386.80 o
  -4   6  11       8398.79       8633.32       259.49 o
  -3   6  11       8137.43       8505.01       260.48 o
  -2   6  11       8607.21       8824.24       229.15 o
  -1   6  11      10846.65      10931.85       247.54 o
   0   6  11      10786.65      11237.91       247.04 o
   1   6  11       4472.62       4533.59       227.16 o
   2   6  11       2203.68       1917.01       195.21 o
   3   6  11        749.76        690.34       140.15 o
   4   6  11        579.77        451.10       150.61 o
   5   6  11        249.25        233.76       156.28 o
   6   6  11         68.46       -165.56       165.56 o
  -9   7  11         95.49         49.25       167.21 o
  -8   7  11          9.76        -95.36       129.97 o
  -7   7  11         92.66        -50.22       130.18 o
  -6   7  11        820.57        737.93       140.49 o
  -5   7  11       3255.63       3440.71       199.99 o
  -4   7  11       4915.01       4964.20       233.12 o
  -3   7  11       7205.63       7536.86       218.72 o
  -2   7  11       4464.22       4393.05       192.27 o
  -1   7  11       9326.37       9395.31       240.89 o
   0   7  11      15495.33      15484.85       302.58 o
   1   7  11       9719.89      10353.77       295.93 o
   2   7  11       7371.15       7935.22       266.24 o
   3   7  11       5219.10       5559.92       269.64 o
   4   7  11       3365.56       3446.10       266.15 o
   5   7  11       1118.03       1140.13       196.93 o
  -8   8  11        121.03        -63.35       141.55 o
[truncated: 159,036 more chars]
